# Supplementary material for: Crystal structures of crotonaldehyde semicarbazone and crotonaldehyde thiosemicarbazone from X-ray powder diffraction data
Source: Acta Crystallogr E Crystallogr Commun. 2015 Jan 17;71(Pt 2):168–72. doi: 10.1107/S2056989015000663 (PMC4384554; doi:10.1107/S2056989015000663)
Supplement: Supplementary file 1 [file e-71-00168-sup1.cif]

##############################################################################
#                                                                            #
# This CIF contains the data in a paper accepted for publication in          #
# Acta Crystallographica Section E. It conforms to the requirements of       #
# Notes for Authors for Acta Crystallographica Section E, and has been       #
# peer reviewed under the auspices of the IUCr Commission on Journals.       #
#                                                                            #
# Full details of the Crystallographic Information File format               #
# are given in the paper "The Crystallographic Information File (CIF):       #
# a New Standard Archive File for Crystallography" by S. R. Hall, F. H.      #
# Allen and I. D. Brown [Acta Cryst. (1991), A47, 655-685].                  #
#                                                                            #
# The current version of the core CIF dictionary is obtainable from          #
# ftp://ftp.iucr.org/pub/cif_core.dic.                                       #
#                                                                            #
# Software is freely available for graphical display of the structure(s)     #
# in this CIF. For information consult the CIF software page                 #
# http://www.iucr.org/resources/cif/software.                                #
#                                                                            #
# This file may be used for bona fide research purposes within the           #
# scientific community so long as proper attribution is given to the journal # 
# article from which it was obtained.                                        #
#                                                                            #
##############################################################################
data_CROTON-CZ_Publ
_audit_creation_method     "from EXP file using GSAS2CIF"
_journal_data_validation_number     ?
_journal_date_recd_electronic     2014-12-22
_journal_date_accepted     2015-01-13
_journal_name_full     'Acta Crystallographica, Section E'
_journal_year     2015
_journal_volume     71
_journal_issue      2
_journal_page_first     168
_journal_page_last     172
_journal_paper_category     GO
_journal_paper_doi     10.1107/S2056989015000663
_journal_coeditor_code     CV5481
_publ_contact_author_name     'Rukiah, Mwaffak'
_publ_contact_author_address
;
 Department of Chemistry
 Atomic Energy Commission of Syria (AECS)
 PO Box 6091
 Damascus
 Syrian Arab Republic
;
_publ_contact_author_email     cscientific@aec.org.sy
_publ_contact_author_fax     '++963 11 6112289'
_publ_contact_author_phone     '++963 11 2132580'
_publ_section_title
;
Crystal structures of crotonaldehyde semicarbazone and crotonaldehyde
thiosemicarbazone from X-ray powder diffraction data
;
loop_
    _publ_author_name
    _publ_author_footnote
    _publ_author_address
    'Arfan, Atef' .
;
Department of Chemistry
Atomic Energy Commission of Syria (AECS)
PO Box 6091
Damascus
Syrian Arab Republic
;
    'Rukiah, Mwaffak' .
;
Department of Chemistry
Atomic Energy Commission of Syria (AECS)
PO Box 6091
Damascus
Syrian Arab Republic
;
_publ_section_synopsis
;
Crotonaldehyde semicarbazone and crotonaldehyde thiosemicarbazone show the same
<i>E</i> conformation around the imine C\\db N bond. Each molecule has an
intramolecular N---H...N hydrogen bond, which generates an <i>S</i>(5) ring.
Intermolecular N---H...O hydrogen bonds in the semicarbazone link the
molecules into layers parallel to the <i>bc</i> plane, while weak
intermolecular N---H...S hydrogen bonds in the thiosemicarbazone link the
molecules into chains propagating in [110].
;
_pd_block_id     2014-11-18T14:41|CROTON-CZ|Mwaffak_RUKIAH|stadip
data_I
_chemical_name_systematic
;
(<i>E</i>)-2-[(<i>E</i>)-But-2-en-1-ylidene]hydrazinecarboxamide
;
_chemical_name_common
;
Crotonaldehyde semicarbazone
;
_chemical_formula_moiety     'C5 H9 N3 O'
_chemical_formula_sum     "C5 H9 N3 O"
_chemical_formula_structural     ?
_chemical_formula_analytical     ?
_chemical_formula_iupac     'C5 H9 N3 O'
_chemical_formula_weight     127.15
_chemical_melting_point     ?
_symmetry_cell_setting     monoclinic
_symmetry_space_group_name_H-M     "P 21/c"
_symmetry_space_group_name_Hall     '-P 2ybc'
loop_
    _symmetry_equiv_pos_site_id
    _symmetry_equiv_pos_as_xyz
    1 +x,+y,+z
    2 -x,+y+1/2,-z+1/2
    -1 -x,-y,-z
    -2 +x,-y+1/2,+z+1/2
_cell_length_a     11.1646(3)
_cell_length_b     5.13891(9)
_cell_length_c     13.0301(2)
_cell_angle_alpha     90.0
_cell_angle_beta     112.3496(11)
_cell_angle_gamma     90.0
_cell_volume     691.43(3)
_cell_formula_units_Z     4
_cell_measurement_temperature     298
_cell_special_details     ?
_exptl_crystal_density_diffrn     1.222
_exptl_crystal_density_meas     ?
_exptl_crystal_density_method     ?
_exptl_crystal_F_000     272
_pd_char_colour     white
_pd_char_particle_morphology     'fine powder'
_exptl_absorpt_coefficient_mu     0.740
_exptl_absorpt_correction_type     ?
_exptl_absorpt_process_details
;   GSAS Absorption/surface roughness correction: function number 4
 Flat plate transmission absorption correction
Terms =     0.15189         0.0000
Correction is not refined.
;
_exptl_absorpt_correction_T_min     0.73511
_exptl_absorpt_correction_T_max     0.79084
_exptl_special_details     ?
_diffrn_ambient_temperature     298
_diffrn_radiation_type     'Cu K\a~1~'
_diffrn_radiation_wavelength     1.5406
_diffrn_radiation_monochromator     'Ge 111'
_diffrn_measurement_device_type     'Stoe transmission Stadi-P'
_pd_instr_dist_src/mono     260
_pd_instr_dist_mono/spec     130
_pd_instr_dist_src/spec     ?
_pd_instr_dist_spec/anal     ?
_pd_instr_dist_anal/detc     ?
_pd_instr_dist_spec/detc     173
_pd_instr_location     ?
_pd_meas_2theta_range_min     5.0
_pd_meas_2theta_range_max     79.98
_pd_meas_2theta_range_inc     0.02
_pd_meas_number_of_points     3750
_pd_meas_scan_method     step
_pd_meas_special_details     ?
_refine_special_details     ?
_reflns_number_total     421
_refine_ls_matrix_type     full
_refine_ls_goodness_of_fit_all     1.27
_refine_ls_restrained_S_all     ?
_refine_ls_restrained_S_obs     ?
_refine_ls_number_parameters     121
_refine_ls_number_restraints     0
_refine_ls_number_constraints     ?
_refine_ls_hydrogen_treatment     noref
_refine_ls_weighting_scheme     sigma
_refine_ls_weighting_details     ?
_refine_ls_shift/su_max     0.03
_refine_ls_shift/su_mean     0.00
_refine_ls_extinction_method     ?
_refine_ls_extinction_coef     ?
loop_
    _atom_type_symbol
    _atom_type_number_in_cell
    _atom_type_scat_Cromer_Mann_a1
    _atom_type_scat_Cromer_Mann_a2
    _atom_type_scat_Cromer_Mann_a3
    _atom_type_scat_Cromer_Mann_a4
    _atom_type_scat_Cromer_Mann_b1
    _atom_type_scat_Cromer_Mann_b2
    _atom_type_scat_Cromer_Mann_b3
    _atom_type_scat_Cromer_Mann_b4
    _atom_type_scat_Cromer_Mann_c
    _atom_type_scat_dispersion_real
    _atom_type_scat_dispersion_imag
    _atom_type_scat_source
    C 20.0 2.31000 20.8439 1.02000 10.2075 1.58860 0.56870 0.86500 51.6512
                                                                         0.21560
                                                                           0.000
                                                                           0.000
                                                      International_Tables_Vol_C
    H 36.0 0.49300 10.5109 0.32291 26.1257 0.14019 3.14236 0.04081 57.7997
                                                                         0.00304
                                                                           0.000
                                                                           0.000
                                                      International_Tables_Vol_C
    N 12.0 12.2126 0.00570 3.13220 9.89330 2.01250 28.9975 1.16630 0.58260
                                                                         -11.529
                                                                           0.000
                                                                           0.000
                                                      International_Tables_Vol_C
    O 4.0 3.04850 13.2771 2.28680 5.70110 1.54630 0.32390 0.86700 32.9089
                                                                         0.25080
                                                                           0.000
                                                                           0.000
                                                      International_Tables_Vol_C
_computing_data_collection
;
<i>WinXPOW</i> (Stoe & Cie, 1999)
;
_computing_data_reduction
;
<i>WinXPOW</i> (Stoe & Cie, 1999)
;
_computing_structure_solution
;
<i>EXPO2014</i> (Altomare <i>et al.</i>,  2013)
;
_computing_structure_refinement
;
GSAS (Larson & Von Dreele, 2004)
;
_computing_molecular_graphics
;
ORTEP-3 for Windows (Farrugia, 2012), Mercury (Macrae <i>et al.</i>,
2006)
;
_computing_publication_material
;
publCIF (Westrip, 2010)
;
_pd_calibration_special_details     ?
_pd_phase_name     (I)
_pd_prep_cool_rate     ?
_pd_prep_pressure     ?
_pd_prep_temperature     ?
_pd_proc_2theta_range_min     5
_pd_proc_2theta_range_max     80
_pd_proc_2theta_range_inc     0.02
_pd_calc_method     "Rietveld Refinement"
_pd_proc_info_data_reduction     ?
_pd_proc_info_datetime     2014-11-18T14:41:24
_pd_proc_info_excluded_regions     ?
_pd_proc_ls_background_function
;   GSAS Background function number 1 with 20 terms.
 Shifted Chebyshev function of 1st kind
      1:    983.478     2:   -916.772     3:    421.914     4:   -92.3775
      5:   -9.18321     6:    30.2365     7:   -2.25826     8:   -10.7421
      9:   -19.9256    10:    25.6982    11:   -24.5216    12:    4.20376
     13:    6.93721    14:   -3.88406    15:   -7.36711    16:    7.71847
     17:   -1.82508    18:  -0.259371    19:  -0.220296    20:   0.765767
;
_pd_proc_ls_peak_cutoff     0.00100
_pd_proc_ls_prof_R_factor     0.0273
_pd_proc_ls_prof_wR_factor     0.0357
_pd_proc_ls_prof_wR_expected     0.0286
_pd_proc_ls_profile_function
;
CW Profile function number 4 with  21 terms
Pseudovoigt profile coefficients as parameterized in (Thompson <i>et al.</i>,
1987)
Asymmetry correction of Finger <i>et al.</i>,  1994.
Microstrain broadening by P.W. Stephens,  (1999.
#1(GU)   =    0.000 #2(GV)   =    0.000 #3(GW)   =   10.054
#4(GP)   =    0.000 #5(LX)   =    2.972 #6(ptec) =     0.00
#7(trns) =     0.00 #8(shft) =   0.0000 #9(sfec) =     0.00
#10(S/L) =   0.0220 #11(H/L) =   0.0220 #12(eta) =   0.6000
#13(S400 ) =  2.1E-01 #14(S040 ) =  3.3E-01 #15(S004 ) =  4.2E-02
#16(S220 ) =  2.1E-02 #17(S202 ) =  4.8E-03 #18(S022 ) =  8.7E-02
#19(S301 ) = -3.5E-03 #20(S103 ) =  5.2E-02 #21(S121 ) =  5.4E-02
Peak tails are ignored  where the intensity is below 0.0010 times the peak
  Aniso. broadening axis   0.0   0.0   1.0
;
_pd_proc_ls_special_details     ?
_pd_proc_number_of_points     3750
_pd_spec_mount_mode     transmission
_pd_spec_mounting     'Powder loaded into two Mylar foils'
_pd_spec_shape     flat_sheet
_pd_spec_size_axial     8
_pd_spec_size_equat     8
_pd_spec_size_thick     ?
loop_
    _atom_site_type_symbol
    _atom_site_label
    _atom_site_fract_x
    _atom_site_fract_y
    _atom_site_fract_z
    _atom_site_U_iso_or_equiv
    _atom_site_thermal_displace_type
    _atom_site_occupancy
    _atom_site_symmetry_multiplicity
    C C1 0.935(2)   0.8319(18) 0.3282(11) 0.057(5) Uiso 1.0 4
    H H1a 0.88432 0.92372 0.25964 0.075 Uiso 1.0 4
    H H1b 0.96701 0.95714 0.38819 0.075 Uiso 1.0 4
    H H1c 1.00844 0.74948 0.31821 0.075 Uiso 1.0 4
    C C2 0.855(2)   0.6310(16) 0.3552(13) 0.052(4) Uiso 1.0 4
    H H2 0.8297 0.48475 0.30627 0.075 Uiso 1.0 4
    C C3 0.8056(15) 0.6448(14) 0.4352(9) 0.033(4) Uiso 1.0 4
    H H3 0.80211 0.8092 0.46492 0.05 Uiso 1.0 4
    C C4 0.7367(18) 0.4405(17) 0.4558(11) 0.032(4) Uiso 1.0 4
    H H4 0.73987 0.27746 0.42622 0.075 Uiso 1.0 4
    N N1 0.7027(14) 0.4632(13) 0.5417(7) 0.025(3)   Uiso 1.0 4
    N N2 0.6313(12) 0.2520(15) 0.5530(7) 0.031(3)   Uiso 1.0 4
    H H1n2 0.60928 0.12885 0.50191 0.05 Uiso 1.0 4
    C C5 0.5708(15) 0.252(2)   0.6285(11) 0.029(4) Uiso 1.0 4
    O O1 0.5060(12) 0.0728(12) 0.6388(6) 0.029(3)   Uiso 1.0 4
    N N3 0.6041(15) 0.4651(13) 0.6956(9) 0.024(3)   Uiso 1.0 4
    H H1n3 0.55477 0.51321 0.73425 0.05 Uiso 1.0 4
    H H2n3 0.67532 0.55182 0.70648 0.05 Uiso 1.0 4
_geom_special_details     ?
loop_
    _geom_bond_atom_site_label_1
    _geom_bond_atom_site_label_2
    _geom_bond_site_symmetry_1
    _geom_bond_site_symmetry_2
    _geom_bond_distance
    _geom_bond_publ_flag
    C1 C2 . 1_555 1.493(17) n
    C1 H1a . 1_555 0.978 n
    C1 H1b . 1_555 0.970 n
    C1 H1c . 1_555 0.975 n
    C2 C3 . 1_555 1.353(11) n
    C2 H2 . 1_555 0.956 n
    C3 C4 . 1_555 1.387(13) n
    C3 H3 . 1_555 0.936 n
    C4 N1 . 1_555 1.317(11) n
    C4 H4 . 1_555 0.928 n
    N1 N2 . 1_555 1.387(11) n
    N2 H1n2 . 1_555 0.883 n
    N2 C5 . 1_555 1.390(10) n
    C5 O1 . 1_555 1.210(11) n
    C5 N3 . 1_555 1.361(11) n
    N3 H1n3 . 1_555 0.911 n
    N3 H2n3 . 1_555 0.875 n
loop_
    _geom_angle_atom_site_label_1
    _geom_angle_atom_site_label_2
    _geom_angle_atom_site_label_3
    _geom_angle_site_symmetry_1
    _geom_angle_site_symmetry_2
    _geom_angle_site_symmetry_3
    _geom_angle
    _geom_angle_publ_flag
    H1a C1 H1b 1_555 . 1_555 108.9 n
    H1a C1 H1c 1_555 . 1_555 108.1 n
    H1a C1 C2 1_555 . 1_555 111.0 n
    H1b C1 H1c 1_555 . 1_555 109.0 n
    H1b C1 C2 1_555 . 1_555 109.9 n
    H1c C1 C2 1_555 . 1_555 109.9 n
    C1 C2 H2 1_555 . 1_555 115.9 n
    C1 C2 C3 1_555 . 1_555 126.9(9) n
    H2 C2 C3 1_555 . 1_555 116.9 n
    C2 C3 H3 1_555 . 1_555 117.3 n
    C2 C3 C4 1_555 . 1_555 121.8(10) n
    H3 C3 C4 1_555 . 1_555 119.4 n
    C3 C4 H4 1_555 . 1_555 119.5 n
    C3 C4 N1 1_555 . 1_555 117.2(12) n
    H4 C4 N1 1_555 . 1_555 120.1 n
    C4 N1 N2 1_555 . 1_555 112.5(9) n
    N1 N2 H1n2 1_555 . 1_555 119.2 n
    N1 N2 C5 1_555 . 1_555 121.9(9) n
    H1n2 N2 C5 1_555 . 1_555 117.6 n
    N2 C5 O1 1_555 . 1_555 123.3(11) n
    N2 C5 N3 1_555 . 1_555 111.6(11) n
    O1 C5 N3 1_555 . 1_555 124.8(11) n
    C5 N3 H1n3 1_555 . 1_555 119.9 n
    C5 N3 H2n3 1_555 . 1_555 121.6 n
    H1n3 N3 H2n3 1_555 . 1_555 118.4 n
loop_
    _geom_torsion_atom_site_label_1
    _geom_torsion_atom_site_label_2
    _geom_torsion_atom_site_label_3
    _geom_torsion_atom_site_label_4
    _geom_torsion_site_symmetry_1
    _geom_torsion_site_symmetry_2
    _geom_torsion_site_symmetry_3
    _geom_torsion_site_symmetry_4
    _geom_torsion
    _geom_torsion_publ_flag
    C4 N1 N2 C5 . . . . -171.0(13) n
    N2 N1 C4 C3 . . . . 178.3(13) n
    N1 N2 C5 O1 . . . . 178.6(13) n
    N1 N2 C5 N3 . . . . -7.4(18) n
    C1 C2 C3 C4 . . . . -177.3(16) n
    C2 C3 C4 N1 . . . . 174.0(15) n
loop_
    _geom_hbond_atom_site_label_D
    _geom_hbond_atom_site_label_H
    _geom_hbond_atom_site_label_A
    _geom_hbond_site_symmetry_D
    _geom_hbond_site_symmetry_H
    _geom_hbond_site_symmetry_A
    _geom_hbond_distance_DH
    _geom_hbond_distance_HA
    _geom_hbond_distance_DA
    _geom_hbond_angle_DHA
    _geom_hbond_publ_flag
    N3 H2N3 N1 . . . 0.87 2.33 2.629(19) 100 y
    N2 H1N2 O1 . . -1_656 0.88 2.07 2.910(11) 158 y
    N3 H1N3 O1 . . 2_656 0.91 2.04 2.914(18) 162 y
data_II
_chemical_name_systematic
;
(<i>E</i>)-2-[(<i>E</i>)-But-2-en-1-yldene]hydrazinecarbothioamide
;
_chemical_name_common
;
Crotonaldehyde thiosemicarbazone
;
_chemical_formula_moiety     'C5 H9 N3 S'
_chemical_formula_sum     "C5 H9 N3 S"
_chemical_formula_structural     ?
_chemical_formula_analytical     ?
_chemical_formula_iupac     'C5 H9 N3 S'
_chemical_formula_weight     143.21
_chemical_melting_point     ?
_symmetry_cell_setting     triclinic
_symmetry_space_group_name_H-M     "P -1"
_symmetry_space_group_name_Hall     '-P 1'
loop_
    _symmetry_equiv_pos_site_id
    _symmetry_equiv_pos_as_xyz
    1 +x,+y,+z
    -1 -x,-y,-z
_cell_length_a     5.86650(17)
_cell_length_b     8.0313(2)
_cell_length_c     9.0795(4)
_cell_angle_alpha     104.1407(18)
_cell_angle_beta     101.0403(19)
_cell_angle_gamma     106.3511(17)
_cell_volume     382.15(2)
_cell_formula_units_Z     2
_cell_measurement_temperature     298
_cell_special_details     ?
_exptl_crystal_density_diffrn     1.245
_exptl_crystal_density_meas     ?
_exptl_crystal_density_method     ?
_exptl_crystal_F_000     152
_pd_char_colour     white
_pd_char_particle_morphology     'fine powder'
_exptl_absorpt_coefficient_mu     3.111
_exptl_absorpt_process_details
;   GSAS Absorption/surface roughness correction: function number 4
 Flat plate transmission absorption correction
Terms =     0.72180         0.0000
Correction is not refined.
;
_exptl_absorpt_correction_T_min     0.23092
_exptl_absorpt_correction_T_max     0.32737
_exptl_special_details     ?
_diffrn_ambient_temperature     298
_diffrn_radiation_type     'Cu K\a~1~'
_diffrn_radiation_wavelength     1.5406
_diffrn_radiation_monochromator     'Ge 111'
_diffrn_measurement_device_type     'Stoe transmission Stadi-P'
_pd_instr_dist_src/mono     260
_pd_instr_dist_mono/spec     130
_pd_instr_dist_src/spec     ?
_pd_instr_dist_spec/anal     ?
_pd_instr_dist_anal/detc     ?
_pd_instr_dist_spec/detc     173
_pd_instr_location     ?
_pd_meas_2theta_range_min     5.0
_pd_meas_2theta_range_max     79.98
_pd_meas_2theta_range_inc     0.02
_pd_meas_number_of_points     3750
_pd_meas_scan_method     step
_pd_meas_special_details     ?
_refine_special_details     ?
_reflns_number_total     461
_refine_ls_matrix_type     full
_refine_ls_goodness_of_fit_all     1.29
_refine_ls_restrained_S_all     ?
_refine_ls_restrained_S_obs     ?
_refine_ls_number_parameters     114
_refine_ls_number_restraints     1
_refine_ls_number_constraints     ?
_refine_ls_hydrogen_treatment     noref
_refine_ls_weighting_scheme     ?
_refine_ls_weighting_details     ?
_refine_ls_shift/su_max     0.03
_refine_ls_shift/su_mean     0.00
_refine_ls_extinction_method     ?
_refine_ls_extinction_coef     ?
loop_
    _atom_type_symbol
    _atom_type_number_in_cell
    _atom_type_scat_Cromer_Mann_a1
    _atom_type_scat_Cromer_Mann_a2
    _atom_type_scat_Cromer_Mann_a3
    _atom_type_scat_Cromer_Mann_a4
    _atom_type_scat_Cromer_Mann_b1
    _atom_type_scat_Cromer_Mann_b2
    _atom_type_scat_Cromer_Mann_b3
    _atom_type_scat_Cromer_Mann_b4
    _atom_type_scat_Cromer_Mann_c
    _atom_type_scat_dispersion_real
    _atom_type_scat_dispersion_imag
    _atom_type_scat_source
    C 10.0 2.31000 20.8439 1.02000 10.2075 1.58860 0.56870 0.86500 51.6512
                                                                         0.21560
                                                                           0.000
                                                                           0.000
                                                      International_Tables_Vol_C
    H 18.0 0.49300 10.5109 0.32291 26.1257 0.14019 3.14236 0.04081 57.7997
                                                                         0.00304
                                                                           0.000
                                                                           0.000
                                                      International_Tables_Vol_C
    N 6.0 12.2126 0.00570 3.13220 9.89330 2.01250 28.9975 1.16630 0.58260
                                                                         -11.529
                                                                           0.000
                                                                           0.000
                                                      International_Tables_Vol_C
    S 2.0 6.90530 1.46790 5.20340 22.2151 1.43790 0.25360 1.58630 56.1720
                                                                         0.86690
                                                                           0.000
                                                                           0.000
                                                      International_Tables_Vol_C
_computing_data_collection
;
<i>WinXPOW</i> (Stoe & Cie, 1999)
;
_computing_data_reduction     ?
_computing_structure_solution
;
<i>EXPO2014</i> (Altomare <i>et al.</i>,  2013)
;
_computing_structure_refinement
;
GSAS (Larson & Von Dreele, 2004)
;
_computing_molecular_graphics
;
ORTEP-3 for Windows (Farrugia, 2012), Mercury (Macrae <i>et al.</i>,
2006)
;
_computing_publication_material
;
publCIF (Westrip, 2010)
;
_pd_calibration_special_details     ?
_pd_phase_name     (II)
_pd_prep_cool_rate     ?
_pd_prep_pressure     ?
_pd_prep_temperature     ?
_pd_proc_2theta_range_min     4.97992
_pd_proc_2theta_range_max     79.95992
_pd_proc_2theta_range_inc     0.02
_pd_calc_method     "Rietveld Refinement"
_pd_proc_info_data_reduction     ?
_pd_proc_info_datetime     2014-04-21T13:36:38
_pd_proc_info_excluded_regions     ?
_pd_proc_ls_background_function
;   GSAS Background function number 1 with 20 terms.
 Shifted Chebyshev function of 1st kind
       1:    590.360     2:   -469.557     3:    198.126     4:   -45.2586
      5:   -2.75624     6:    13.8508     7:    4.35563     8:   -5.95029
      9:   -12.8815    10:    35.6051    11:   -12.9276    12:   -11.1488
     13:    8.85293    14:   -2.01034    15:  -0.496121    16:    8.39616
     17:   -2.33367    18:   -5.14527    19:    10.5079    20:   -3.85249
;
_pd_proc_ls_peak_cutoff     0.00100
_pd_proc_ls_prof_R_factor     0.0333
_pd_proc_ls_prof_wR_factor     0.0434
_pd_proc_ls_prof_wR_expected     0.0341
_pd_proc_ls_profile_function
;
CW Profile function number 4 with  21 terms
Pseudovoigt profile coefficients as parameterized in (Thompson <i>et al.</i>,
1987)
Asymmetry correction of Finger <i>et al.</i>,  1994.
#1(GU)   =    0.000 #2(GV)   =    0.000 #3(GW)   =    2.793
#4(GP)   =    0.000 #5(LX)   =    5.477 #6(ptec) =     2.45
#7(trns) =     0.00 #8(shft) =   0.0000 #9(sfec) =     0.00
#10(S/L) =   0.0220 #11(H/L) =   0.0220 #12(eta) =   0.6000
Peak tails are ignored  where the intensity is below 0.0010 times the peak
  Aniso. broadening axis   0.0   0.0   1.0
;
_pd_proc_ls_special_details     ?
_pd_proc_number_of_points     3750
_pd_spec_mount_mode     transmission
_pd_spec_mounting     'Powder loaded into two Mylar foils'
_pd_spec_shape     flat_sheet
_pd_spec_size_axial     8
_pd_spec_size_equat     8
_pd_spec_size_thick     ?
loop_
    _atom_site_type_symbol
    _atom_site_label
    _atom_site_fract_x
    _atom_site_fract_y
    _atom_site_fract_z
    _atom_site_U_iso_or_equiv
    _atom_site_thermal_displace_type
    _atom_site_occupancy
    _atom_site_symmetry_multiplicity
    C C1 0.184(2)   0.841(2)   0.515(2)   0.103(6) Uiso 1.0 2
    H H1A 0.15342 0.79934 0.39748 0.12 Uiso 1.0 2
    H H1B 0.2323 0.97016 0.55142 0.12 Uiso 1.0 2
    H H1C 0.02574 0.78525 0.53491 0.12 Uiso 1.0 2
    C C2 0.370(2)   0.7688(17) 0.5865(18) 0.054(5) Uiso 1.0 2
    H H2 0.53963 0.83335 0.59455 0.055 Uiso 1.0 2
    C C3 0.325(2)   0.6393(16) 0.6524(15) 0.034(5) Uiso 1.0 2
    H H3 0.14582 0.56255 0.63049 0.055 Uiso 1.0 2
    C C4 0.487(3)   0.5747(19) 0.7264(19) 0.039(5) Uiso 1.0 2
    H H4 0.66632 0.65671 0.74816 0.055 Uiso 1.0 2
    N N1 0.4514(17) 0.4461(12) 0.7878(15) 0.035(4) Uiso 1.0 2
    N N2 0.6486(16) 0.4005(12) 0.8462(13) 0.021(4)   Uiso 1.0 2
    H H1n2 0.79218 0.45838 0.841 0.05 Uiso 1.0 2
    C C5 0.611(3)   0.2572(16) 0.907(2)   0.034(4) Uiso 1.0 2
    N N3 0.3681(15) 0.1560(12) 0.8849(13) 0.017(4) Uiso 1.0 2
    H H1n3 0.34725 0.13246 0.97116 0.05 Uiso 1.0 2
    H H2n3 0.26401 0.20773 0.84645 0.05 Uiso 1.0 2
    S S1 0.8446(6) 0.1980(5) 0.9772(6) 0.04081 Uani 1.0 2
loop_
    _atom_site_aniso_label
    _atom_site_aniso_U_11
    _atom_site_aniso_U_22
    _atom_site_aniso_U_33
    _atom_site_aniso_U_12
    _atom_site_aniso_U_13
    _atom_site_aniso_U_23
    S1 0.032(4) 0.039(5) 0.082(8) 0.026(4) 0.043(5) 0.035(5)
_geom_special_details     ?
loop_
    _geom_bond_atom_site_label_1
    _geom_bond_atom_site_label_2
    _geom_bond_site_symmetry_1
    _geom_bond_site_symmetry_2
    _geom_bond_distance
    _geom_bond_publ_flag
    C1 H1A . 1_555 0.999 n
    C1 H1B . 1_555 0.946 n
    C1 H1C . 1_555 0.983 n
    C1 C2 . 1_555 1.49(2)   n
    C2 H2 . 1_555 0.963 n
    C2 C3 . 1_555 1.311(13) n
    C3 H3 . 1_555 1.008 n
    C3 C4 . 1_555 1.352(14) n
    C4 H4 . 1_555 1.024 n
    C4 N1 . 1_555 1.274(12) n
    N1 N2 . 1_555 1.361(10) n
    N2 H1n2 . 1_555 0.856 n
    N2 C5 . 1_555 1.377(13) n
    C5 N3 . 1_555 1.376(13) n
    C5 S1 . 1_555 1.638(13) n
    N3 C5 . 1_555 1.376(13) n
    N3 H1n3 . 1_555 0.872 n
    N3 H2n3 . 1_555 0.894 n
loop_
    _geom_angle_atom_site_label_1
    _geom_angle_atom_site_label_2
    _geom_angle_atom_site_label_3
    _geom_angle_site_symmetry_1
    _geom_angle_site_symmetry_2
    _geom_angle_site_symmetry_3
    _geom_angle
    _geom_angle_publ_flag
    H1A C1 H1B 1_555 . 1_555 109.0 n
    H1A C1 H1C 1_555 . 1_555 106.2 n
    H1A C1 C2 1_555 . 1_555 108.5 n
    H1B C1 H1C 1_555 . 1_555 110.2 n
    H1B C1 C2 1_555 . 1_555 113.8 n
    H1C C1 C2 1_555 . 1_555 108.8 n
    C1 C2 H2 1_555 . 1_555 115.8 n
    C1 C2 C3 1_555 . 1_555 125.6(13) n
    H2 C2 C3 1_555 . 1_555 118.2 n
    C2 C3 H3 1_555 . 1_555 116.8 n
    C2 C3 C4 1_555 . 1_555 128.4(15) n
    H3 C3 C4 1_555 . 1_555 113.9 n
    C3 C4 H4 1_555 . 1_555 111.8 n
    C3 C4 N1 1_555 . 1_555 130.8(16) n
    H4 C4 N1 1_555 . 1_555 116.8 n
    C4 N1 N2 1_555 . 1_555 118.6(11) n
    N1 N2 H1n2 1_555 . 1_555 119.6 n
    N1 N2 C5 1_555 . 1_555 119.2(10) n
    H1n2 N2 C5 1_555 . 1_555 121.2 n
    N2 C5 N3 1_555 . 1_555 115.6(12) n
    N2 C5 S1 1_555 . 1_555 120.4(11) n
    N3 C5 S1 1_555 . 1_555 123.5(9) n
    C5 N3 H1n3 1_555 . 1_555 110.5 n
    C5 N3 H2n3 1_555 . 1_555 112.2 n
    H1n3 N3 H2n3 1_555 . 1_555 113.2 n
loop_
    _geom_torsion_atom_site_label_1
    _geom_torsion_atom_site_label_2
    _geom_torsion_atom_site_label_3
    _geom_torsion_atom_site_label_4
    _geom_torsion_site_symmetry_1
    _geom_torsion_site_symmetry_2
    _geom_torsion_site_symmetry_3
    _geom_torsion_site_symmetry_4
    _geom_torsion
    _geom_torsion_publ_flag
    C4 N1 N2 C5 . . . . -177.4(14) n
    N2 N1 C4 C3 . . . . 175.6(15) n
    N1 N2 C5 S1 . . . . 179.6(11) n
    N1 N2 C5 N3 . . . . 8.0(19) n
    C1 C2 C3 C4 . . . . -176.2(15) n
    C2 C3 C4 N1 . . . . -177.6(16) n
loop_
    _geom_hbond_atom_site_label_D
    _geom_hbond_atom_site_label_H
    _geom_hbond_atom_site_label_A
    _geom_hbond_site_symmetry_D
    _geom_hbond_site_symmetry_H
    _geom_hbond_site_symmetry_A
    _geom_hbond_distance_DH
    _geom_hbond_distance_HA
    _geom_hbond_distance_DA
    _geom_hbond_angle_DHA
    _geom_hbond_publ_flag
    N3 H2N3 N1 . . 1_555 0.89 2.17 2.641(14) 112 y
    N2 H1N2 S1 . . -1_767 0.86 2.83 3.473(11) 133 y
    N3 H1N3 S1 . . -1_657 0.87 2.77 3.398(11) 130 y
