# Supplementary material for: Crystal structures of crotonaldehyde semicarbazone and crotonaldehyde thiosemicarbazone from X-ray powder diffraction data
Source: Acta Crystallogr E Crystallogr Commun. 2015 Jan 17;71(Pt 2):168–72. doi: 10.1107/S2056989015000663 (PMC4384554; doi:10.1107/S2056989015000663)
Supplement: Supplementary file 2 [file e-71-00168-Isup2.rtv]

# Powder diffraction data
data_I
#
_pd_meas_2theta_range_min              5.0
_pd_meas_2theta_range_max              79.98
_pd_meas_2theta_range_inc              0.02
_pd_proc_2theta_range_min              4.9763
_pd_proc_2theta_range_max              79.95631
_pd_proc_2theta_range_inc              0.02

#---- raw/calc data loop -----
loop_
      _pd_meas_counts_total
      _pd_proc_ls_weight
      _pd_proc_intensity_bkg_calc
      _pd_calc_intensity_total
  2324.0     0.000430    2302.44043   2302.44165
  2309.0     0.000433    2305.37573   2305.37695
  2335.0     0.000428    2308.20215   2308.20313
  2264.0     0.000442    2310.92114   2310.92188
  2352.0     0.000425    2313.53516   2313.53564
  2272.0     0.000440    2316.04590   2316.04639
  2346.0     0.000426    2318.45581   2318.45630
  2279.0     0.000439    2320.76685   2320.76709
  2376.0     0.000421    2322.98071   2322.98096
  2330.0     0.000429    2325.09937   2325.09961
  2322.0     0.000431    2327.12500   2327.12524
  2372.0     0.000422    2329.05933   2329.05933
  2304.0     0.000434    2330.90405   2330.90405
  2303.0     0.000434    2332.66113   2332.66089
  2275.0     0.000440    2334.33228   2334.33203
  2345.0     0.000426    2335.91919   2335.91870
  2351.0     0.000425    2337.42334   2337.42285
  2427.0     0.000412    2338.84692   2338.84644
  2370.0     0.000422    2340.19116   2340.19067
  2343.0     0.000427    2341.45801   2341.45728
  2301.0     0.000435    2342.64868   2342.64819
  2206.0     0.000453    2343.76514   2343.76440
  2344.0     0.000427    2344.80859   2344.80786
  2362.0     0.000423    2345.78076   2345.78003
  2379.0     0.000420    2346.68311   2346.68237
  2275.0     0.000440    2347.51685   2347.51611
  2317.0     0.000432    2348.28394   2348.28296
  2355.0     0.000425    2348.98511   2348.98438
  2294.0     0.000436    2349.62231   2349.62134
  2337.0     0.000428    2350.19629   2350.19556
  2328.0     0.000430    2350.70898   2350.70825
  2341.0     0.000427    2351.16162   2351.16089
  2390.0     0.000418    2351.55518   2351.55444
  2332.0     0.000429    2351.89111   2351.89014
  2300.0     0.000435    2352.17065   2352.16968
  2449.0     0.000408    2352.39478   2352.39404
  2365.0     0.000423    2352.56519   2352.56445
  2340.0     0.000427    2352.68262   2352.68164
  2306.0     0.000434    2352.74829   2352.74731
  2355.0     0.000425    2352.76343   2352.76270
  2297.0     0.000435    2352.72900   2352.72827
  2444.0     0.000409    2352.64624   2352.64551
  2464.0     0.000406    2352.51636   2352.51563
  2452.0     0.000408    2352.34009   2352.33936
  2332.0     0.000429    2352.11865   2352.11792
  2467.0     0.000405    2351.85278   2351.85205
  2418.0     0.000414    2351.54395   2351.54321
  2362.0     0.000423    2351.19263   2351.19189
  2296.0     0.000436    2350.80005   2350.79956
  2361.0     0.000424    2350.36719   2350.36646
  2465.0     0.000406    2349.89478   2349.89429
  2333.0     0.000429    2349.38403   2349.38330
  2359.0     0.000424    2348.83545   2348.83496
  2389.0     0.000419    2348.25000   2348.24951
  2388.0     0.000419    2347.62866   2347.62817
  2372.0     0.000422    2346.97217   2346.97168
  2347.0     0.000426    2346.28125   2346.28076
  2377.0     0.000421    2345.55713   2345.55664
  2346.0     0.000426    2344.80005   2344.79956
  2267.0     0.000441    2344.01099   2344.01050
  2374.0     0.000421    2343.19092   2343.19043
  2301.0     0.000435    2342.34009   2342.33984
  2350.0     0.000426    2341.45972   2341.45947
  2401.0     0.000416    2340.55029   2340.55005
  2368.0     0.000422    2339.61255   2339.61230
  2277.0     0.000439    2338.64722   2338.64697
  2302.0     0.000434    2337.65479   2337.65454
  2380.0     0.000420    2336.63623   2336.63599
  2256.0     0.000443    2335.59180   2335.59155
  2323.0     0.000430    2334.52222   2334.52222
  2268.0     0.000441    2333.42847   2333.42822
  2235.0     0.000447    2332.31079   2332.31079
  2351.0     0.000425    2331.16992   2331.16968
  2269.0     0.000441    2330.00635   2330.00610
  2384.0     0.000419    2328.82056   2328.82056
  2398.0     0.000417    2327.61328   2327.61328
  2331.0     0.000429    2326.38525   2326.38525
  2341.0     0.000427    2325.13647   2325.13647
  2315.0     0.000432    2323.86792   2323.86792
  2334.0     0.000428    2322.58008   2322.58008
  2319.0     0.000431    2321.27295   2321.27295
  2282.0     0.000438    2319.94775   2319.94775
  2253.0     0.000444    2318.60449   2318.60449
  2357.0     0.000424    2317.24365   2317.24365
  2218.0     0.000451    2315.86572   2315.86597
  2351.0     0.000425    2314.47144   2314.47144
  2370.0     0.000422    2313.06079   2313.06079
  2326.0     0.000430    2311.63452   2311.63477
  2247.0     0.000445    2310.19312   2310.19312
  2329.0     0.000429    2308.73657   2308.73682
  2297.0     0.000435    2307.26587   2307.26611
  2333.0     0.000429    2305.78101   2305.78101
  2304.0     0.000434    2304.28247   2304.28247
  2309.0     0.000433    2302.77051   2302.77051
  2231.0     0.000448    2301.24561   2311.68042
  2297.0     0.000435    2299.70801   2310.40479
  2294.0     0.000436    2298.15845   2309.12720
  2250.0     0.000444    2296.59692   2307.84790
  2272.0     0.000440    2295.02368   2306.56836
  2219.0     0.000451    2293.43945   2305.28906
  2287.0     0.000437    2291.84424   2304.01147
  2331.0     0.000429    2290.23853   2302.73584
  2268.0     0.000441    2288.62231   2301.46387
  2289.0     0.000437    2286.99634   2300.19653
  2260.0     0.000442    2285.36060   2298.93457
  2328.0     0.000430    2283.71558   2297.67944
  2341.0     0.000427    2282.06128   2296.43237
  2300.0     0.000435    2280.39819   2295.19409
  2339.0     0.000428    2278.72656   2293.96729
  2250.0     0.000444    2277.04639   2292.75195
  2305.0     0.000434    2275.35840   2291.55054
  2259.0     0.000443    2273.66260   2290.36426
  2312.0     0.000433    2271.95923   2289.19507
  2262.0     0.000442    2270.24829   2288.04443
  2299.0     0.000435    2268.53052   2286.91479
  2252.0     0.000444    2266.80566   2285.80811
  2242.0     0.000446    2265.07446   2284.72681
  2346.0     0.000426    2263.33643   2283.67261
  2281.0     0.000438    2261.59253   2282.64893
  2209.0     0.000453    2259.84229   2281.65869
  2337.0     0.000428    2258.08643   2280.70483
  2292.0     0.000436    2256.32495   2279.79028
  2293.0     0.000436    2254.55786   2278.91919
  2242.0     0.000446    2252.78540   2278.09546
  2273.0     0.000440    2251.00806   2277.32397
  2278.0     0.000439    2249.22583   2276.60864
  2287.0     0.000437    2247.43872   2275.95557
  2307.0     0.000433    2245.64722   2275.37085
  2286.0     0.000437    2243.85107   2274.86011
  2263.0     0.000442    2242.05078   2274.43188
  2269.0     0.000441    2240.24634   2274.09302
  2355.0     0.000425    2238.43799   2273.85327
  2240.0     0.000446    2236.62598   2273.72266
  2254.0     0.000444    2234.81006   2273.71240
  2284.0     0.000438    2232.99072   2273.83594
  2283.0     0.000438    2231.16797   2274.10693
  2323.0     0.000430    2229.34204   2274.54272
  2274.0     0.000440    2227.51294   2275.16162
  2277.0     0.000439    2225.68066   2275.98560
  2249.0     0.000445    2223.84570   2277.03979
  2311.0     0.000433    2222.00781   2278.35229
  2272.0     0.000440    2220.16724   2279.95679
  2303.0     0.000434    2218.32422   2281.89307
  2293.0     0.000436    2216.47876   2284.20654
  2294.0     0.000436    2214.63110   2286.95166
  2301.0     0.000435    2212.78101   2290.19409
  2372.0     0.000422    2210.92871   2294.01147
  2259.0     0.000443    2209.07446   2298.49902
  2268.0     0.000441    2207.21851   2303.77344
  2363.0     0.000423    2205.36035   2309.97852
  2400.0     0.000417    2203.50049   2317.29663
  2378.0     0.000421    2201.63892   2325.96143
  2387.0     0.000419    2199.77588   2336.28467
  2373.0     0.000421    2197.91113   2348.71655
  2430.0     0.000412    2196.04517   2363.98193
  2429.0     0.000412    2194.17773   2383.36768
  2510.0     0.000398    2192.30908   2409.20557
  2568.0     0.000389    2190.43896   2445.45190
  2623.0     0.000381    2188.56787   2498.06543
  2697.0     0.000371    2186.69556   2574.78955
  2791.0     0.000358    2184.82227   2683.78979
  3023.0     0.0003308   2182.94824   2830.39233
  3039.0     0.0003291   2181.07300   3016.10254
  3275.0     0.0003053   2179.19702   3245.04541
  3345.0     0.0002990   2177.32031   3515.83887
  3752.0     0.0002665   2175.44287   3822.93921
  4043.0     0.0002473   2173.56470   4177.54150
  4437.0     0.0002254   2171.68579   4578.81299
  5061.0     0.0001976   2169.80640   5036.25342
  5513.0     0.0001814   2167.92651   5571.00439
  6184.0     0.0001617   2166.04614   6193.42676
  6937.0     0.0001442   2164.16528   6948.18359
  7738.0     0.0001292   2162.28418   7874.58447
  9061.0     0.0001104   2160.40259   9039.33691
  10398.0    0.0000962   2158.52075   10482.97363
  12172.0    0.0000822   2156.63867   12168.58594
  13485.0    0.0000742   2154.75610   13879.06055
  14763.0    0.0000677   2152.87378   15160.25879
  15021.0    0.0000666   2150.99097   15369.41211
  14542.0    0.0000688   2149.10815   14023.00879
  11962.0    0.0000836   2147.22510   11444.58691
  9149.0     0.0001093   2145.34204   8630.91504
  6597.0     0.0001516   2143.45898   6319.40137
  4825.0     0.0002073   2141.57617   4729.92578
  3795.0     0.0002635   2139.69312   3769.76416
  3276.0     0.0003053   2137.81030   3235.30566
  2812.0     0.000356    2135.92725   2940.92114
  2633.0     0.000380    2134.04468   2766.81372
  2555.0     0.000391    2132.16211   2651.37378
  2485.0     0.000402    2130.27954   2567.02490
  2288.0     0.000437    2128.39722   2501.68945
  2360.0     0.000424    2126.51538   2449.43506
  2301.0     0.000435    2124.63330   2406.78613
  2312.0     0.000433    2122.75195   2371.42847
  2227.0     0.000449    2120.87061   2341.71875
  2244.0     0.000446    2118.98950   2316.45313
  2299.0     0.000435    2117.10889   2294.73193
  2230.0     0.000448    2115.22852   2275.87256
  2213.0     0.000452    2113.34839   2259.34839
  2169.0     0.000461    2111.46875   2244.74951
  2256.0     0.000443    2109.58936   2231.75171
  2216.0     0.000451    2107.71021   2220.09619
  2282.0     0.000438    2105.83179   2209.57544
  2161.0     0.000463    2103.95361   2200.01953
  2240.0     0.000446    2102.07617   2191.28979
  2175.0     0.000460    2100.19873   2183.27148
  2145.0     0.000466    2098.32227   2175.86963
  2099.0     0.000476    2096.44580   2169.00391
  2085.0     0.000480    2094.57007   2162.60693
  2115.0     0.000473    2092.69458   2156.62207
  2209.0     0.000453    2090.81982   2151.00073
  2202.0     0.000454    2088.94556   2145.70068
  2152.0     0.000465    2087.07178   2140.68726
  2094.0     0.000478    2085.19849   2135.92847
  2121.0     0.000471    2083.32593   2131.39795
  2091.0     0.000478    2081.45386   2127.07202
  2109.0     0.000474    2079.58228   2122.93042
  2111.0     0.000474    2077.71118   2118.95557
  2147.0     0.000466    2075.84082   2115.13110
  2140.0     0.000467    2073.97095   2111.44336
  2078.0     0.000481    2072.10181   2107.88013
  2054.0     0.000487    2070.23315   2104.42993
  2073.0     0.000482    2068.36523   2101.08325
  2033.0     0.000492    2066.49780   2097.83130
  2127.0     0.000470    2064.63110   2094.66626
  2090.0     0.000478    2062.76514   2091.58105
  2054.0     0.000487    2060.89966   2088.56958
  2013.0     0.000497    2059.03491   2085.62573
  2035.0     0.000491    2057.17065   2082.74463
  2092.0     0.000478    2055.30713   2079.92163
  2126.0     0.000470    2053.44434   2077.15259
  2147.0     0.000466    2051.58228   2074.43335
  2178.0     0.000459    2049.72070   2071.76074
  2090.0     0.000478    2047.86011   2069.13110
  2065.0     0.000484    2046.00000   2066.54175
  2081.0     0.000481    2044.14075   2063.99023
  2099.0     0.000476    2042.28198   2061.47388
  2096.0     0.000477    2040.42407   2058.99023
  2025.0     0.000494    2038.56702   2056.53784
  1985.0     0.000504    2036.71045   2054.11401
  2065.0     0.000484    2034.85461   2051.71753
  2001.0     0.000500    2032.99976   2049.34692
  2034.0     0.000492    2031.14551   2047.00012
  2071.0     0.000483    2029.29199   2044.67603
  2054.0     0.000487    2027.43921   2042.37354
  2052.0     0.000487    2025.58728   2040.09106
  2021.0     0.000495    2023.73608   2037.82788
  2090.0     0.000478    2021.88562   2021.88489
  2047.0     0.000489    2020.03601   2020.03516
  2015.0     0.000496    2018.18713   2018.18640
  2095.0     0.000477    2016.33911   2016.33826
  2068.0     0.000484    2014.49182   2014.49097
  2006.0     0.000499    2012.64539   2012.64453
  1995.0     0.000501    2010.79968   2010.79895
  2022.0     0.000495    2008.95496   2008.95422
  1954.0     0.000512    2007.11096   2007.11011
  2094.0     0.000478    2005.26770   2005.26697
  2004.0     0.000499    2003.42554   2003.42468
  2022.0     0.000495    2001.58398   2001.58325
  2028.0     0.000493    1999.74341   1999.74255
  1983.0     0.000504    1997.90369   1997.90295
  2048.0     0.000488    1996.06482   1996.06396
  2043.0     0.000489    1994.22681   1994.22607
  1986.0     0.000504    1992.38965   1992.38892
  2031.0     0.000492    1990.55359   1990.55286
  1989.0     0.000503    1988.71814   1988.71741
  1997.0     0.000501    1986.88379   1986.88306
  1980.0     0.000505    1985.05017   1985.04944
  1992.0     0.000502    1983.21777   1983.21704
  1957.0     0.000511    1981.38599   1981.38525
  1944.0     0.000514    1979.55542   1979.55469
  2011.0     0.000497    1977.72559   1977.72485
  1989.0     0.000503    1975.89685   1975.89624
  1969.0     0.000508    1974.06897   1974.06824
  2017.0     0.000496    1972.24207   1972.24146
  2010.0     0.000498    1970.41626   1970.41565
  2025.0     0.000494    1968.59131   1968.59070
  1936.0     0.000517    1966.76746   1966.76672
  1971.0     0.000507    1964.94458   1964.94397
  1970.0     0.000508    1963.12280   1963.12207
  1940.0     0.000515    1961.30188   1961.30127
  1925.0     0.000519    1959.48218   1959.48157
  2091.0     0.000478    1957.66345   1957.66272
  1967.0     0.000508    1955.84583   1955.84521
  1918.0     0.000521    1954.02917   1954.02856
  2032.0     0.000492    1952.21362   1952.21301
  1995.0     0.000501    1950.39929   1950.39868
  1945.0     0.000514    1948.58594   1948.58533
  1928.0     0.000519    1946.77356   1946.77307
  1935.0     0.000517    1944.96265   1944.96204
  1966.0     0.000509    1943.15259   1943.15198
  1937.0     0.000516    1941.34387   1941.34326
  1902.0     0.000526    1939.53613   1939.53552
  2035.0     0.000491    1937.72974   1937.72925
  1890.0     0.000529    1935.92432   1935.92383
  1942.0     0.000515    1934.12024   1934.11963
  1894.0     0.000528    1932.31726   1932.31677
  1891.0     0.000529    1930.51563   1930.51514
  1996.0     0.000501    1928.71509   1928.71460
  1901.0     0.000526    1926.91602   1926.91541
  1998.0     0.000501    1925.11792   1925.11743
  1896.0     0.000527    1923.32117   1923.32068
  2015.0     0.000496    1921.52576   1921.52527
  1899.0     0.000527    1919.73157   1919.73108
  1976.0     0.000506    1917.93884   1917.93835
  1900.0     0.000526    1916.14722   1916.14673
  1959.0     0.000510    1914.35706   1914.35657
  1867.0     0.000536    1912.56812   1912.56763
  1970.0     0.000508    1910.78064   1910.78027
  1883.0     0.000531    1908.99451   1908.99402
  1947.0     0.000514    1907.20984   1907.20947
  1878.0     0.000532    1905.42639   1905.42603
  1831.0     0.000546    1903.64453   1903.64417
  1852.0     0.000540    1901.86401   1901.86365
  1911.0     0.000523    1900.08496   1900.08447
  1871.0     0.000534    1898.30737   1898.30701
  1909.0     0.000524    1896.53113   1896.53076
  1884.0     0.000531    1894.75647   1894.75610
  1880.0     0.000532    1892.98340   1892.98303
  1880.0     0.000532    1891.21167   1891.21130
  1971.0     0.000507    1889.44165   1889.44128
  1909.0     0.000524    1887.67297   1887.67261
  1962.0     0.000510    1885.90588   1885.90552
  1831.0     0.000546    1884.14050   1884.14014
  1836.0     0.000545    1882.37659   1882.37622
  1835.0     0.000545    1880.61426   1880.61389
  1857.0     0.000539    1878.85364   1878.85327
  1865.0     0.000536    1877.09460   1877.09424
  1875.0     0.000533    1875.33716   1875.33691
  1881.0     0.000532    1873.58154   1873.58130
  1845.0     0.000542    1871.82751   1871.82715
  1850.0     0.000541    1870.07520   1870.07495
  1806.0     0.000554    1868.32458   1868.32422
  1874.0     0.000534    1866.57568   1866.57532
  1866.0     0.000536    1864.82849   1864.82825
  1815.0     0.000551    1863.08313   1863.08289
  1808.0     0.000553    1861.33948   1861.33923
  1860.0     0.000538    1859.59766   1859.59741
  1925.0     0.000519    1857.85767   1857.85742
  1858.0     0.000538    1856.11951   1856.11926
  1848.0     0.000541    1854.38306   1854.38281
  1841.0     0.000543    1852.64868   1852.64844
  1909.0     0.000524    1850.91602   1850.91577
  1852.0     0.000540    1849.18530   1849.18506
  1871.0     0.000534    1847.45654   1847.45630
  1937.0     0.000516    1845.72949   1845.72925
  1864.0     0.000536    1844.00452   1844.00427
  1827.0     0.000547    1842.28162   1842.28137
  1831.0     0.000546    1840.56055   1840.56030
  1894.0     0.000528    1838.84155   1838.84131
  1741.0     0.000574    1837.12439   1837.12427
  1834.0     0.000545    1835.40930   1835.40918
  1809.0     0.000553    1833.69641   1833.69629
  1775.0     0.000563    1831.98547   1831.98523
  1882.0     0.000531    1830.27661   1830.27637
  1845.0     0.000542    1828.56982   1828.56970
  1840.0     0.000543    1826.86523   1826.86499
  1788.0     0.000559    1825.16260   1825.16235
  1812.0     0.000552    1823.46228   1823.46204
  1889.0     0.000529    1821.76404   1821.76379
  1834.0     0.000545    1820.06799   1820.06775
  1847.0     0.000541    1818.37402   1818.37390
  1872.0     0.000534    1816.68237   1816.68213
  1768.0     0.000566    1814.99292   1814.99280
  1782.0     0.000561    1813.30579   1813.30554
  1826.0     0.000548    1811.62073   1811.62061
  1856.0     0.000539    1809.93811   1809.93799
  1833.0     0.000546    1808.25769   1808.25757
  1821.0     0.000549    1806.57971   1806.57947
  1818.0     0.000550    1804.90393   1804.90369
  1866.0     0.000536    1803.23059   1803.23035
  1836.0     0.000545    1801.55945   1801.55920
  1803.0     0.000555    1799.89075   1799.89050
  1825.0     0.000548    1798.22437   1798.22424
  1718.0     0.000582    1796.56055   1796.56042
  1755.0     0.000570    1794.89905   1794.89893
  1757.0     0.000569    1793.23999   1793.25598
  1840.0     0.000543    1791.58350   1791.59998
  1772.0     0.000564    1789.92932   1789.94653
  1772.0     0.000564    1788.27783   1788.29541
  1757.0     0.000569    1786.62866   1786.64685
  1798.0     0.000556    1784.98218   1785.00085
  1807.0     0.000553    1783.33801   1783.35742
  1765.0     0.000567    1781.69653   1781.71655
  1761.0     0.000568    1780.05762   1780.07825
  1740.0     0.000575    1778.42126   1778.44275
  1804.0     0.000554    1776.78748   1776.80969
  1757.0     0.000569    1775.15649   1775.17944
  1778.0     0.000562    1773.52795   1773.55164
  1844.0     0.000542    1771.90222   1771.92688
  1701.0     0.000588    1770.27893   1770.30457
  1826.0     0.000548    1768.65845   1768.68494
  1790.0     0.000559    1767.04065   1767.06824
  1803.0     0.000555    1765.42554   1765.45422
  1810.0     0.000552    1763.81311   1763.84290
  1841.0     0.000543    1762.20361   1762.23462
  1792.0     0.000558    1760.59668   1760.62903
  1792.0     0.000558    1758.99268   1759.02637
  1724.0     0.000580    1757.39124   1757.42651
  1735.0     0.000576    1755.79272   1755.82959
  1762.0     0.000568    1754.19714   1754.23560
  1682.0     0.000595    1752.60413   1752.64441
  1725.0     0.000580    1751.01416   1751.05627
  1706.0     0.000586    1749.42700   1749.47131
  1660.0     0.000602    1747.84265   1747.88928
  1707.0     0.000586    1746.26123   1746.31018
  1664.0     0.000601    1744.68274   1744.73438
  1749.0     0.000572    1743.10706   1743.16150
  1737.0     0.000576    1741.53455   1741.59204
  1684.0     0.000594    1739.96472   1740.02563
  1735.0     0.000576    1738.39807   1738.46265
  1722.0     0.000581    1736.83423   1736.90259
  1738.0     0.000575    1735.27332   1735.34619
  1725.0     0.000580    1733.71545   1733.79309
  1743.0     0.000574    1732.16077   1732.24353
  1718.0     0.000582    1730.60889   1733.81750
  1758.0     0.000569    1729.06018   1732.36841
  1734.0     0.000577    1727.51440   1730.92700
  1737.0     0.000576    1725.97192   1729.49426
  1720.0     0.000581    1724.43225   1728.07007
  1743.0     0.000574    1722.89575   1726.65552
  1747.0     0.000572    1721.36243   1725.25073
  1736.0     0.000576    1719.83203   1723.85645
  1685.0     0.000593    1718.30481   1722.47327
  1694.0     0.000590    1716.78088   1721.10242
  1722.0     0.000581    1715.26001   1719.74463
  1680.0     0.000595    1713.74219   1718.40112
  1688.0     0.000592    1712.22766   1717.07349
  1767.0     0.000566    1710.71619   1715.76379
  1684.0     0.000594    1709.20813   1714.47473
  1655.0     0.000604    1707.70313   1713.21082
  1722.0     0.000581    1706.20129   1711.98108
  1656.0     0.000604    1704.70276   1710.80200
  1679.0     0.000596    1703.20740   1709.70251
  1706.0     0.000586    1701.71521   1708.72522
  1638.0     0.000611    1700.22644   1707.92310
  1736.0     0.000576    1698.74084   1707.34180
  1743.0     0.000574    1697.25867   1707.01733
  1634.0     0.000612    1695.77954   1706.99573
  1727.0     0.000579    1694.30383   1707.31580
  1772.0     0.000564    1692.83142   1708.09583
  1756.0     0.000569    1691.36230   1709.48950
  1699.0     0.000589    1689.89648   1711.67126
  1730.0     0.000578    1688.43408   1714.57666
  1713.0     0.000584    1686.97485   1717.59143
  1727.0     0.000579    1685.51917   1719.31970
  1719.0     0.000582    1684.06665   1717.96985
  1725.0     0.000580    1682.61768   1712.92761
  1702.0     0.000588    1681.17188   1706.18127
  1636.0     0.000611    1679.72961   1700.18579
  1691.0     0.000591    1678.29053   1695.94556
  1652.0     0.000605    1676.85510   1693.33594
  1704.0     0.000587    1675.42285   1691.81201
  1691.0     0.000591    1673.99414   1690.88721
  1631.0     0.000613    1672.56885   1690.28821
  1715.0     0.000583    1671.14685   1689.90491
  1706.0     0.000586    1669.72852   1689.70837
  1676.0     0.000597    1668.31335   1689.70129
  1676.0     0.000597    1666.90186   1689.90039
  1647.0     0.000607    1665.49365   1690.33093
  1652.0     0.000605    1664.08887   1691.02747
  1619.0     0.000618    1662.68762   1692.03479
  1696.0     0.000590    1661.28979   1693.40894
  1708.0     0.000585    1659.89551   1695.22363
  1681.0     0.000595    1658.50464   1697.57227
  1586.0     0.000631    1657.11731   1700.57776
  1745.0     0.000573    1655.73352   1704.40381
  1695.0     0.000590    1654.35303   1709.28101
  1677.0     0.000596    1652.97607   1715.56067
  1707.0     0.000586    1651.60266   1723.84070
  1772.0     0.000564    1650.23279   1735.21033
  1848.0     0.000541    1648.86633   1751.64221
  1782.0     0.000561    1647.50342   1776.44714
  1756.0     0.000569    1646.14404   1814.60620
  1882.0     0.000531    1644.78821   1872.75610
  1999.0     0.000500    1643.43579   1958.42078
  2133.0     0.000469    1642.08691   2078.27002
  2280.0     0.000439    1640.74158   2239.50586
  2447.0     0.000409    1639.39978   2454.69580
  2753.0     0.000363    1638.06152   2734.43896
  3039.0     0.0003291   1636.72681   3090.36890
  3469.0     0.0002883   1635.39551   3531.53735
  3973.0     0.0002517   1634.06787   4027.07861
  4418.0     0.0002263   1632.74377   4500.15332
  4873.0     0.0002052   1631.42310   4808.20605
  4736.0     0.0002111   1630.10608   4781.53711
  4353.0     0.0002297   1628.79248   4351.49463
  3724.0     0.0002685   1627.48254   3681.82690
  3070.0     0.0003257   1626.17615   3021.71191
  2546.0     0.000393    1624.87317   2509.56934
  2310.0     0.000433    1623.57373   2170.46729
  2064.0     0.000484    1622.27795   1970.41638
  1950.0     0.000513    1620.98560   1859.61365
  1802.0     0.000555    1619.69690   1797.46350
  1802.0     0.000555    1618.41174   1759.40198
  1749.0     0.000572    1617.13013   1733.26782
  1693.0     0.000591    1615.85193   1713.67444
  1707.0     0.000586    1614.57727   1698.21021
  1649.0     0.000606    1613.30627   1685.63965
  1670.0     0.000599    1612.03870   1675.21228
  1616.0     0.000619    1610.77466   1666.41968
  1621.0     0.000617    1609.51404   1658.89734
  1658.0     0.000603    1608.25720   1652.35400
  1622.0     0.000617    1607.00378   1646.63574
  1613.0     0.000620    1605.75391   1641.56555
  1579.0     0.000633    1604.50745   1637.02515
  1640.0     0.000610    1603.26465   1632.92261
  1665.0     0.000601    1602.02527   1629.18469
  1570.0     0.000637    1600.78943   1625.75305
  1607.0     0.000622    1599.55713   1622.58093
  1647.0     0.000607    1598.32825   1619.63086
  1646.0     0.000608    1597.10291   1616.86951
  1619.0     0.000618    1595.88110   1614.27209
  1600.0     0.000625    1594.66272   1611.81677
  1627.0     0.000615    1593.44800   1609.48584
  1652.0     0.000605    1592.23657   1607.26392
  1628.0     0.000614    1591.02856   1605.13806
  1607.0     0.000622    1589.82422   1603.09741
  1589.0     0.000629    1588.62329   1601.13220
  1575.0     0.000635    1587.42566   1599.23486
  1592.0     0.000628    1586.23169   1597.39807
  1592.0     0.000628    1585.04114   1595.61572
  1607.0     0.000622    1583.85400   1593.88281
  1575.0     0.000635    1582.67029   1592.19458
  1634.0     0.000612    1581.49011   1590.54688
  1506.0     0.000664    1580.31311   1588.93616
  1554.0     0.000644    1579.13965   1587.35925
  1599.0     0.000625    1577.96973   1585.81360
  1586.0     0.000631    1576.80310   1584.29651
  1553.0     0.000644    1575.63989   1582.80579
  1615.0     0.000619    1574.47998   1581.33960
  1616.0     0.000619    1573.32361   1579.89587
  1526.0     0.000655    1572.17053   1578.47314
  1463.0     0.000684    1571.02087   1577.07043
  1550.0     0.000645    1569.87451   1575.68567
  1555.0     0.000643    1568.73169   1574.31836
  1619.0     0.000618    1567.59192   1572.96692
  1506.0     0.000664    1566.45569   1571.63086
  1608.0     0.000622    1565.32275   1570.30884
  1571.0     0.000637    1564.19312   1569.00061
  1583.0     0.000632    1563.06665   1567.70471
  1624.0     0.000616    1561.94373   1566.42139
  1549.0     0.000646    1560.82385   1565.14917
  1620.0     0.000617    1559.70752   1563.88831
  1574.0     0.000635    1558.59424   1562.63745
  1617.0     0.000618    1557.48425   1561.39673
  1599.0     0.000625    1556.37756   1560.16565
  1589.0     0.000629    1555.27417   1558.94348
  1504.0     0.000665    1554.17383   1557.72986
  1584.0     0.000631    1553.07690   1556.52502
  1510.0     0.000662    1551.98303   1555.32800
  1551.0     0.000645    1550.89246   1554.13892
  1564.0     0.000639    1549.80493   1552.95715
  1505.0     0.000664    1548.72095   1551.78296
  1545.0     0.000647    1547.63977   1547.64233
  1548.0     0.000646    1546.56177   1546.56458
  1603.0     0.000624    1545.48694   1545.48987
  1515.0     0.000660    1544.41541   1544.41833
  1490.0     0.000671    1543.34680   1543.34998
  1561.0     0.000641    1542.28137   1542.28467
  1605.0     0.000623    1541.21912   1543.42688
  1592.0     0.000628    1540.15991   1542.42224
  1739.0     0.000575    1539.10364   1541.42261
  1586.0     0.000631    1538.05042   1540.42822
  1551.0     0.000645    1537.00024   1539.43933
  1536.0     0.000651    1535.95325   1538.45569
  1552.0     0.000644    1534.90918   1537.47754
  1584.0     0.000631    1533.86804   1536.50500
  1506.0     0.000664    1532.83008   1535.53845
  1582.0     0.000632    1531.79504   1534.57788
  1617.0     0.000618    1530.76282   1533.62305
  1568.0     0.000638    1529.73352   1532.67468
  1539.0     0.000650    1528.70728   1531.73242
  1551.0     0.000645    1527.68396   1530.79724
  1516.0     0.000660    1526.66345   1529.86865
  1537.0     0.000651    1525.64600   1528.94690
  1646.0     0.000608    1524.63123   1528.03259
  1611.0     0.000621    1523.61938   1527.12573
  1510.0     0.000662    1522.61047   1526.22681
  1596.0     0.000627    1521.60425   1525.33594
  1476.0     0.000678    1520.60083   1524.45325
  1481.0     0.000675    1519.60022   1523.57959
  1559.0     0.000641    1518.60254   1522.71521
  1544.0     0.000648    1517.60767   1521.86035
  1497.0     0.000668    1516.61536   1521.01538
  1511.0     0.000662    1515.62573   1520.18140
  1516.0     0.000660    1514.63904   1519.35852
  1553.0     0.000644    1513.65491   1518.54724
  1538.0     0.000650    1512.67346   1517.74866
  1615.0     0.000619    1511.69482   1516.96326
  1504.0     0.000665    1510.71875   1516.19226
  1530.0     0.000654    1509.74524   1515.43616
  1516.0     0.000660    1508.77441   1514.69641
  1531.0     0.000653    1507.80615   1513.97437
  1510.0     0.000662    1506.84058   1513.27209
  1560.0     0.000641    1505.87744   1512.59155
  1563.0     0.000640    1504.91687   1511.93567
  1563.0     0.000640    1503.95898   1511.30896
  1421.0     0.000704    1503.00354   1510.71594
  1476.0     0.000678    1502.05054   1510.16296
  1485.0     0.000673    1501.09998   1509.65735
  1521.0     0.000657    1500.15198   1509.20618
  1549.0     0.000646    1499.20630   1508.81604
  1545.0     0.000647    1498.26318   1508.49194
  1561.0     0.000641    1497.32251   1508.23462
  1574.0     0.000635    1496.38416   1508.03308
  1553.0     0.000644    1495.44812   1507.86658
  1537.0     0.000651    1494.51453   1507.70691
  1504.0     0.000665    1493.58325   1507.51831
  1539.0     0.000650    1492.65430   1507.27917
  1525.0     0.000656    1491.72754   1507.01074
  1502.0     0.000666    1490.80322   1506.77539
  1632.0     0.000613    1489.88110   1506.63770
  1584.0     0.000631    1488.96118   1506.64136
  1509.0     0.000663    1488.04358   1506.81116
  1529.0     0.000654    1487.12817   1507.16223
  1512.0     0.000661    1486.21484   1507.70642
  1617.0     0.000618    1485.30371   1508.45886
  1600.0     0.000625    1484.39465   1509.44153
  1570.0     0.000637    1483.48804   1525.65601
  1507.0     0.000664    1482.58325   1527.64905
  1471.0     0.000680    1481.68054   1530.01880
  1655.0     0.000604    1480.78003   1532.83582
  1494.0     0.000669    1479.88159   1536.19019
  1587.0     0.000630    1478.98499   1540.19702
  1606.0     0.000623    1478.09045   1545.00916
  1550.0     0.000645    1477.19800   1550.83691
  1592.0     0.000628    1476.30750   1557.98962
  1523.0     0.000657    1475.41895   1566.96045
  1598.0     0.000626    1474.53235   1578.57739
  1640.0     0.000610    1473.64758   1594.25464
  1646.0     0.000608    1472.76465   1616.33362
  1642.0     0.000609    1471.88367   1648.49072
  1706.0     0.000586    1471.00452   1696.14355
  1774.0     0.000564    1470.12732   1766.77734
  1859.0     0.000538    1469.25171   1869.86145
  1985.0     0.000504    1468.37805   2015.60608
  2279.0     0.000439    1467.50610   2212.72388
  2458.0     0.000407    1466.63586   2467.90283
  2738.0     0.000365    1465.76733   2781.35522
  3118.0     0.0003207   1464.90063   3130.80786
  3539.0     0.0002826   1464.03552   3468.73169
  3699.0     0.0002703   1463.17200   3729.63965
  3758.0     0.0002661   1462.31018   3826.96118
  3733.0     0.0002679   1461.45007   3696.34741
  3378.0     0.0002960   1460.59143   3364.62817
  2967.0     0.0003370   1459.73438   2943.09888
  2466.0     0.000406    1458.87891   2542.09229
  2175.0     0.000460    1458.02502   2218.66504
  2029.0     0.000493    1457.17261   1986.12134
  1826.0     0.000548    1456.32166   1833.44543
  1697.0     0.000589    1455.47217   1739.21326
  1611.0     0.000621    1454.62415   1682.90515
  1566.0     0.000639    1453.77759   1648.97156
  1491.0     0.000671    1452.93237   1627.55017
  1618.0     0.000618    1452.08862   1613.33569
  1578.0     0.000634    1451.24609   1603.62146
  1492.0     0.000670    1450.40503   1597.05908
  1530.0     0.000654    1449.56519   1592.94092
  1529.0     0.000654    1448.72668   1590.86462
  1535.0     0.000651    1447.88940   1590.59094
  1541.0     0.000649    1447.05347   1591.98450
  1554.0     0.000644    1446.21875   1594.98840
  1516.0     0.000660    1445.38525   1599.61243
  1544.0     0.000648    1444.55286   1605.92859
  1519.0     0.000658    1443.72180   1614.07361
  1498.0     0.000668    1442.89172   1624.25305
  1559.0     0.000641    1442.06274   1636.75635
  1601.0     0.000625    1441.23486   1651.97412
  1636.0     0.000611    1440.40820   1670.43030
  1574.0     0.000635    1439.58264   1692.82190
  1665.0     0.000601    1438.75793   1720.08838
  1672.0     0.000598    1437.93433   1753.51807
  1618.0     0.000618    1437.11169   1794.95337
  1683.0     0.000594    1436.29004   1847.26770
  1837.0     0.000544    1435.46924   1915.52258
  1911.0     0.000523    1434.64941   2009.51086
  1982.0     0.000505    1433.83057   2148.26123
  2323.0     0.000430    1433.01257   2366.03052
  2688.0     0.000372    1432.19543   2717.93750
  3208.0     0.0003117   1431.37903   3282.90161
  4183.0     0.0002391   1430.56348   4159.30615
  5304.0     0.0001885   1429.74890   5452.09668
  7076.0     0.0001413   1428.93481   7289.98975
  9481.0     0.0001055   1428.12158   9795.41602
  12633.0    0.0000792   1427.30920   12910.47363
  16223.0    0.0000616   1426.49756   16326.06641
  19609.0    0.0000510   1425.68640   19233.51367
  20729.0    0.0000482   1424.87598   20415.98633
  19171.0    0.0000522   1424.06616   18862.19922
  15070.0    0.0000664   1423.25708   15038.08105
  10753.0    0.0000930   1422.44849   10715.29980
  7169.0     0.0001395   1421.64050   7197.62988
  5105.0     0.0001959   1420.83301   4854.45459
  3820.0     0.0002618   1420.02625   3504.99683
  3016.0     0.0003316   1419.21973   2793.51294
  2535.0     0.000394    1418.41382   2418.84204
  2246.0     0.000445    1417.60840   2202.30005
  2038.0     0.000491    1416.80347   2059.84155
  1879.0     0.000532    1415.99878   1956.64307
  1784.0     0.000561    1415.19470   1878.00366
  1697.0     0.000589    1414.39087   1816.65784
  1715.0     0.000583    1413.58740   1768.39941
  1689.0     0.000592    1412.78430   1730.74451
  1605.0     0.000623    1411.98157   1702.55908
  1571.0     0.000637    1411.17896   1683.98315
  1630.0     0.000613    1410.37683   1676.40430
  1593.0     0.000628    1409.57495   1682.30286
  1641.0     0.000609    1408.77307   1704.75562
  1730.0     0.000578    1407.97156   1747.51099
  1709.0     0.000585    1407.17017   1814.62012
  1896.0     0.000527    1406.36902   1904.63269
  2059.0     0.000486    1405.56799   2007.34937
  2061.0     0.000485    1404.76697   2096.65820
  2214.0     0.000452    1403.96619   2131.97461
  2150.0     0.000465    1403.16553   2078.96338
  1957.0     0.000511    1402.36487   1952.14514
  1792.0     0.000558    1401.56421   1810.80664
  1618.0     0.000618    1400.76355   1699.10767
  1623.0     0.000616    1399.96289   1629.20203
  1537.0     0.000651    1399.16223   1593.81287
  1521.0     0.000657    1398.36157   1578.25171
  1604.0     0.000623    1397.56079   1568.44458
  1482.0     0.000675    1396.76001   1555.54529
  1496.0     0.000668    1395.95898   1539.54138
  1486.0     0.000673    1395.15784   1526.81934
  1494.0     0.000669    1394.35657   1520.79480
  1543.0     0.000648    1393.55518   1528.58972
  1505.0     0.000664    1392.75366   1548.79102
  1643.0     0.000609    1391.95190   1581.31250
  1657.0     0.000604    1391.14978   1624.67041
  1638.0     0.000611    1390.34753   1672.79346
  1753.0     0.000570    1389.54504   1715.33264
  1771.0     0.000565    1388.74207   1737.88928
  1762.0     0.000568    1387.93896   1725.53271
  1668.0     0.000600    1387.13538   1677.52917
  1717.0     0.000582    1386.33167   1612.26135
  1577.0     0.000634    1385.52747   1550.29346
  1501.0     0.000666    1384.72290   1501.87781
  1539.0     0.000650    1383.91785   1468.60266
  1527.0     0.000655    1383.11243   1447.60767
  1460.0     0.000685    1382.30652   1434.77612
  1427.0     0.000701    1381.50012   1426.64063
  1455.0     0.000687    1380.69336   1420.98108
  1443.0     0.000693    1379.88611   1416.61938
  1423.0     0.000703    1379.07813   1412.99756
  1395.0     0.000717    1378.26978   1409.85437
  1451.0     0.000689    1377.46069   1407.05530
  1344.0     0.000744    1376.65125   1404.51965
  1444.0     0.000693    1375.84106   1402.19214
  1392.0     0.000718    1375.03027   1400.03296
  1378.0     0.000726    1374.21887   1398.01233
  1400.0     0.000714    1373.40674   1396.10669
  1377.0     0.000726    1372.59412   1394.29883
  1382.0     0.000724    1371.78064   1392.57373
  1350.0     0.000741    1370.96643   1390.92041
  1437.0     0.000696    1370.15149   1389.32935
  1405.0     0.000712    1369.33594   1373.27844
  1387.0     0.000721    1368.51953   1372.19910
  1291.0     0.000775    1367.70239   1371.14551
  1439.0     0.000695    1366.88428   1370.11414
  1415.0     0.000707    1366.06555   1369.10217
  1343.0     0.000745    1365.24585   1368.10693
  1468.0     0.000681    1364.42542   1367.12646
  1412.0     0.000708    1363.60400   1366.15833
  1430.0     0.000699    1362.78174   1365.20154
  1367.0     0.000732    1361.95862   1364.25464
  1349.0     0.000741    1361.13452   1363.31653
  1402.0     0.000713    1360.30945   1362.38574
  1412.0     0.000708    1359.48340   1361.46216
  1410.0     0.000709    1358.65649   1360.54431
  1423.0     0.000703    1357.82837   1359.84021
  1441.0     0.000694    1356.99951   1358.93872
  1346.0     0.000743    1356.16956   1358.04163
  1362.0     0.000734    1355.33850   1357.14868
  1389.0     0.000720    1354.50635   1356.25916
  1388.0     0.000720    1353.67310   1355.37268
  1475.0     0.000678    1352.83875   1354.48950
  1367.0     0.000732    1352.00342   1353.60864
  1359.0     0.000736    1351.16687   1352.73022
  1387.0     0.000721    1350.32935   1351.85425
  1375.0     0.000727    1349.49048   1350.97998
  1345.0     0.000743    1348.65051   1350.10754
  1402.0     0.000713    1347.80933   1348.78052
  1327.0     0.000754    1346.96704   1347.92419
  1407.0     0.000711    1346.12341   1347.06824
  1407.0     0.000711    1345.27856   1346.21338
  1389.0     0.000720    1344.43262   1345.35913
  1352.0     0.000740    1343.58521   1344.50537
  1390.0     0.000719    1342.73657   1343.65222
  1435.0     0.000697    1341.88684   1342.79993
  1401.0     0.000714    1341.03552   1341.94800
  1385.0     0.000722    1340.18298   1341.31177
  1411.0     0.000709    1339.32910   1340.46741
  1428.0     0.000700    1338.47400   1339.62415
  1414.0     0.000707    1337.61743   1338.78174
  1372.0     0.000729    1336.75952   1337.94055
  1374.0     0.000728    1335.90015   1337.10046
  1380.0     0.000725    1335.03943   1336.26172
  1334.0     0.000750    1334.17725   1335.42444
  1408.0     0.000710    1333.31372   1334.58862
  1328.0     0.000753    1332.44861   1333.75500
  1356.0     0.000737    1331.58215   1332.92334
  1375.0     0.000727    1330.71423   1332.09424
  1313.0     0.000762    1329.84473   1331.26782
  1399.0     0.000715    1328.97375   1330.44434
  1437.0     0.000696    1328.10132   1329.62463
  1374.0     0.000728    1327.22742   1328.80908
  1330.0     0.000752    1326.35193   1327.99805
  1352.0     0.000740    1325.47485   1327.19250
  1353.0     0.000739    1324.59619   1326.39331
  1403.0     0.000713    1323.71606   1325.60144
  1390.0     0.000719    1322.83435   1324.81763
  1337.0     0.000748    1321.95093   1324.04382
  1361.0     0.000735    1321.06592   1323.28162
  1393.0     0.000718    1320.17932   1322.53308
  1402.0     0.000713    1319.29114   1321.55481
  1377.0     0.000726    1318.40125   1351.59802
  1342.0     0.000745    1317.50977   1351.82214
  1429.0     0.000700    1316.61658   1352.11414
  1446.0     0.000692    1315.72180   1352.48218
  1443.0     0.000693    1314.82520   1352.93677
  1391.0     0.000719    1313.92688   1353.48999
  1298.0     0.000770    1313.02710   1354.15723
  1389.0     0.000720    1312.12549   1354.95825
  1347.0     0.000742    1311.22205   1355.91919
  1311.0     0.000763    1310.31689   1357.07605
  1368.0     0.000731    1309.41003   1358.48438
  1352.0     0.000740    1308.50146   1360.23828
  1320.0     0.000758    1307.59106   1362.51672
  1411.0     0.000709    1306.67883   1365.66138
  1379.0     0.000725    1305.76489   1370.28833
  1444.0     0.000693    1304.84924   1377.41479
  1427.0     0.000701    1303.93164   1388.56445
  1432.0     0.000698    1303.01233   1405.72656
  1455.0     0.000687    1302.09106   1430.90625
  1514.0     0.000661    1301.16821   1465.52014
  1448.0     0.000691    1300.24329   1509.29065
  1507.0     0.000664    1299.31665   1556.77161
  1631.0     0.000613    1298.38806   1597.03040
  1604.0     0.000623    1297.45776   1614.90466
  1634.0     0.000612    1296.52539   1598.11548
  1609.0     0.000622    1295.59119   1553.25000
  1430.0     0.000699    1294.65515   1503.51636
  1510.0     0.000662    1293.71729   1461.56348
  1481.0     0.000675    1292.77747   1434.07263
  1489.0     0.000672    1291.83569   1419.46582
  1486.0     0.000673    1290.89209   1413.76807
  1402.0     0.000713    1289.94653   1413.34485
  1472.0     0.000679    1288.99902   1415.93140
  1396.0     0.000716    1288.04956   1420.52026
  1433.0     0.000698    1287.09814   1426.94604
  1346.0     0.000743    1286.14478   1435.63354
  1371.0     0.000729    1285.18958   1447.56384
  1492.0     0.000670    1284.23230   1464.34253
  1463.0     0.000684    1283.27307   1488.19739
  1492.0     0.000670    1282.31177   1521.62622
  1514.0     0.000661    1281.34875   1566.38269
  1536.0     0.000651    1280.38354   1622.81445
  1668.0     0.000600    1279.41638   1685.91479
  1750.0     0.000571    1278.44727   1744.07141
  1818.0     0.000550    1277.47620   1780.75830
  1826.0     0.000548    1276.50305   1781.38586
  1743.0     0.000574    1275.52783   1751.79138
  1615.0     0.000619    1274.55066   1716.28528
  1657.0     0.000604    1273.57153   1694.08936
  1593.0     0.000628    1272.59033   1692.00745
  1578.0     0.000634    1271.60706   1709.25720
  1642.0     0.000609    1270.62183   1742.47510
  1598.0     0.000626    1269.63464   1789.01746
  1730.0     0.000578    1268.64526   1848.27600
  1766.0     0.000566    1267.65381   1921.70557
  1824.0     0.000548    1266.66040   2012.67151
  1923.0     0.000520    1265.66504   2126.94702
  2142.0     0.000467    1264.66748   2274.59839
  2465.0     0.000406    1263.66797   2474.36060
  2784.0     0.000359    1262.66626   2761.88745
  3344.0     0.0002990   1261.66260   3202.73340
  4142.0     0.0002414   1260.65686   3909.30151
  5526.0     0.0001810   1259.64905   5058.00977
  7382.0     0.0001355   1258.63916   6894.30566
  10066.0    0.0000993   1257.62708   9693.14648
  13968.0    0.0000716   1256.61316   13651.37695
  18316.0    0.0000546   1255.59717   18762.21875
  24447.0    0.0000409   1254.57886   24564.94727
  30252.0    0.0000331   1253.55859   29903.50000
  33902.0    0.0000295   1252.53638   33104.00391
  32515.0    0.0000308   1251.51196   32441.35352
  27223.0    0.0000367   1250.48535   27753.91211
  20344.0    0.0000492   1249.45691   21089.86719
  14259.0    0.0000701   1248.42627   14767.96875
  9854.0     0.0001015   1247.39355   9917.70508
  6925.0     0.0001444   1246.35864   6697.13232
  5151.0     0.0001941   1245.32178   4774.67236
  3951.0     0.0002531   1244.28284   3693.40454
  3245.0     0.0003082   1243.24170   3080.84863
  2778.0     0.000360    1242.19861   2706.88379
  2409.0     0.000415    1241.15332   2453.77588
  2186.0     0.000457    1240.10608   2267.51025
  2017.0     0.000496    1239.05664   2123.36987
  1790.0     0.000559    1238.00513   2008.69360
  1666.0     0.000600    1236.95154   1915.88892
  1656.0     0.000604    1235.89587   1839.84460
  1688.0     0.000592    1234.83826   1776.91602
  1540.0     0.000649    1233.77844   1724.42773
  1511.0     0.000662    1232.71655   1680.38782
  1563.0     0.000640    1231.65259   1643.29797
  1489.0     0.000672    1230.58667   1612.02747
  1508.0     0.000663    1229.51855   1585.72632
  1414.0     0.000707    1228.44836   1563.56372
  1428.0     0.000700    1227.37598   1545.51379
  1457.0     0.000686    1226.30188   1531.09814
  1469.0     0.000681    1225.22546   1520.23047
  1462.0     0.000684    1224.14709   1513.25317
  1493.0     0.000670    1223.06653   1510.35779
  1503.0     0.000665    1221.98413   1513.00085
  1451.0     0.000689    1220.89941   1523.73071
  1618.0     0.000618    1219.81274   1547.17419
  1613.0     0.000620    1218.72400   1590.97913
  1696.0     0.000590    1217.63342   1666.56812
  1795.0     0.000557    1216.54065   1788.85095
  1914.0     0.000522    1215.44592   1973.04614
  2212.0     0.000452    1214.34900   2226.70825
  2520.0     0.000397    1213.25024   2541.18750
  2888.0     0.0003463   1212.14929   2888.01270
  3291.0     0.0003039   1211.04639   3204.49878
  3348.0     0.0002987   1209.94153   3391.24463
  3374.0     0.0002964   1208.83459   3361.21582
  3089.0     0.0003237   1207.72571   3103.52173
  2628.0     0.000381    1206.61475   2716.19971
  2378.0     0.000421    1205.50183   2324.40088
  2010.0     0.000498    1204.38684   2001.34875
  1776.0     0.000563    1203.27002   1767.90332
  1677.0     0.000596    1202.15112   1615.24744
  1477.0     0.000677    1201.03027   1522.17407
  1528.0     0.000654    1199.90735   1467.05811
  1465.0     0.000683    1198.78271   1433.74194
  1393.0     0.000718    1197.65588   1412.36475
  1385.0     0.000722    1196.52710   1397.71411
  1326.0     0.000754    1195.39648   1387.25061
  1354.0     0.000739    1194.26404   1379.74353
  1405.0     0.000712    1193.12939   1374.55090
  1381.0     0.000724    1191.99292   1371.30420
  1444.0     0.000693    1190.85461   1369.78174
  1361.0     0.000735    1189.71436   1369.85632
  1385.0     0.000722    1188.57214   1371.47314
  1464.0     0.000683    1187.42810   1374.63721
  1405.0     0.000712    1186.28198   1379.41028
  1311.0     0.000763    1185.13428   1385.91003
  1352.0     0.000740    1183.98450   1394.31409
  1357.0     0.000737    1182.83289   1404.87109
  1448.0     0.000691    1181.67932   1417.91418
  1402.0     0.000713    1180.52393   1433.88391
  1416.0     0.000706    1179.36682   1453.35986
  1437.0     0.000696    1178.20789   1477.11108
  1503.0     0.000665    1177.04700   1506.17114
  1497.0     0.000668    1175.88416   1511.99280
  1525.0     0.000656    1174.71985   1557.47803
  1610.0     0.000621    1173.55347   1615.11475
  1668.0     0.000600    1172.38538   1690.70422
  1904.0     0.000525    1171.21545   1794.86084
  2058.0     0.000486    1170.04395   1947.00073
  2348.0     0.000426    1168.87048   2181.06104
  2779.0     0.000360    1167.69519   2552.03979
  3433.0     0.0002913   1166.51831   3140.46362
  4238.0     0.0002360   1165.33960   4047.79980
  5510.0     0.0001815   1164.15918   5369.31836
  7145.0     0.0001400   1162.97693   7134.87354
  9144.0     0.0001094   1161.79309   9253.33496
  11208.0    0.0000892   1160.60767   11483.80371
  13141.0    0.0000761   1159.42029   13345.90527
  14364.0    0.0000696   1158.23132   14183.49121
  14014.0    0.0000714   1157.04077   13541.97852
  11860.0    0.0000843   1155.84851   11586.08398
  9082.0     0.0001101   1154.65454   9079.70215
  6162.0     0.0001623   1153.45886   6735.16162
  4534.0     0.0002206   1152.26172   4892.71729
  3533.0     0.0002830   1151.06274   3609.93726
  2856.0     0.0003501   1149.86243   2794.86255
  2304.0     0.000434    1148.66040   2305.97681
  2009.0     0.000498    1147.45667   2016.93054
  1884.0     0.000531    1146.25146   1837.02466
  1682.0     0.000595    1145.04468   1716.33374
  1555.0     0.000643    1143.83643   1628.70874
  1482.0     0.000675    1142.62646   1561.46191
  1475.0     0.000678    1141.41504   1508.26904
  1461.0     0.000684    1140.20215   1465.73254
  1369.0     0.000730    1138.98767   1432.00134
  1379.0     0.000725    1137.77173   1406.30713
  1383.0     0.000723    1136.55420   1388.83301
  1367.0     0.000732    1135.33545   1380.60156
  1400.0     0.000714    1134.11499   1383.06702
  1352.0     0.000740    1132.89319   1397.05212
  1458.0     0.000686    1131.66992   1421.29419
  1409.0     0.000710    1130.44531   1451.70313
  1482.0     0.000675    1129.21924   1479.79883
  1457.0     0.000686    1127.99170   1492.16138
  1471.0     0.000680    1126.76282   1477.15112
  1383.0     0.000723    1125.53259   1434.37878
  1341.0     0.000746    1124.30103   1386.42578
  1232.0     0.000812    1123.06799   1332.18787
  1166.0     0.000858    1121.83374   1288.21765
  1217.0     0.000822    1120.59802   1256.20874
  1224.0     0.000817    1119.36121   1234.35156
  1189.0     0.000841    1118.12305   1219.63489
  1191.0     0.000840    1116.88354   1209.31897
  1150.0     0.000870    1115.64270   1201.51941
  1227.0     0.000815    1114.40076   1195.16125
  1200.0     0.000833    1113.15747   1189.69617
  1199.0     0.000834    1111.91296   1183.16174
  1233.0     0.000811    1110.66724   1179.44019
  1212.0     0.000825    1109.42053   1175.52368
  1263.0     0.000792    1108.17236   1171.93640
  1259.0     0.000794    1106.92310   1168.63330
  1213.0     0.000824    1105.67273   1165.57874
  1165.0     0.000858    1104.42126   1162.74548
  1213.0     0.000824    1103.16858   1160.11023
  1195.0     0.000837    1101.91479   1157.65588
  1135.0     0.000881    1100.65991   1155.36743
  1221.0     0.000819    1099.40405   1153.23376
  1191.0     0.000840    1098.14697   1151.24548
  1180.0     0.000847    1096.88892   1149.39502
  1182.0     0.000846    1095.62976   1147.67725
  1112.0     0.000899    1094.36975   1146.08826
  1213.0     0.000824    1093.10852   1144.62585
  1155.0     0.000866    1091.84644   1143.28931
  1179.0     0.000848    1090.58325   1142.07971
  1190.0     0.000840    1089.31921   1141.00061
  1134.0     0.000882    1088.05432   1140.05835
  1106.0     0.000904    1086.78833   1139.26367
  1092.0     0.000916    1085.52148   1138.63318
  1168.0     0.000856    1084.25366   1138.19250
  1159.0     0.000863    1082.98511   1137.97754
  1194.0     0.000838    1081.71558   1138.03625
  1115.0     0.000897    1080.44519   1138.42798
  1162.0     0.000861    1079.17395   1139.22046
  1201.0     0.000833    1077.90198   1140.47827
  1155.0     0.000866    1076.62915   1149.02649
  1156.0     0.000865    1075.35547   1151.48413
  1135.0     0.000881    1074.08105   1154.41052
  1214.0     0.000824    1072.80603   1157.66614
  1147.0     0.000872    1071.53015   1161.31799
  1239.0     0.000807    1070.25354   1164.57092
  1226.0     0.000816    1068.97607   1167.44116
  1253.0     0.000798    1067.69824   1169.76953
  1159.0     0.000863    1066.41956   1171.67761
  1181.0     0.000847    1065.14014   1173.58752
  1180.0     0.000847    1063.86011   1176.02637
  1172.0     0.000853    1062.57959   1179.46362
  1166.0     0.000858    1061.29834   1184.29077
  1182.0     0.000846    1060.01648   1190.88818
  1184.0     0.000845    1058.73413   1199.73694
  1190.0     0.000840    1057.45117   1211.61719
  1249.0     0.000801    1056.16772   1227.98853
  1238.0     0.000808    1054.88367   1251.64844
  1254.0     0.000797    1053.59912   1287.70044
  1378.0     0.000726    1052.31421   1344.67322
  1444.0     0.000693    1051.02881   1435.18994
  1641.0     0.000609    1049.74280   1574.79871
  1739.0     0.000575    1048.45642   1776.54443
  2082.0     0.000480    1047.16956   2040.45996
  2296.0     0.000436    1045.88245   2345.17725
  2604.0     0.000384    1044.59485   2641.70752
  2866.0     0.0003489   1043.30688   2844.91895
  2833.0     0.000353    1042.01855   2867.29907
  2713.0     0.000369    1040.72998   2689.19653
  2399.0     0.000417    1039.44104   2395.82227
  2068.0     0.000484    1038.15173   2101.92944
  1861.0     0.000537    1036.86206   1874.29993
  1789.0     0.000559    1035.57239   1732.64038
  1748.0     0.000572    1034.28235   1671.18481
  1794.0     0.000557    1032.99207   1677.02991
  1796.0     0.000557    1031.70142   1744.06738
  1959.0     0.000510    1030.41089   1882.04919
  2198.0     0.000455    1029.12000   2121.53003
  2655.0     0.000377    1027.82886   2515.12939
  3227.0     0.0003099   1026.53772   3133.92480
  4011.0     0.0002493   1025.24634   4047.28589
  5030.0     0.0001988   1023.95502   5292.89893
  6525.0     0.0001533   1022.66351   6813.19727
  8250.0     0.0001212   1021.37195   8416.63086
  9908.0     0.0001009   1020.08032   9829.03223
  10873.0    0.0000920   1018.78876   10709.74902
  10958.0    0.0000913   1017.49707   10624.23340
  9549.0     0.0001047   1016.20538   9480.82617
  7764.0     0.0001288   1014.91370   7763.71436
  5880.0     0.0001701   1013.62219   6028.08740
  4550.0     0.0002198   1012.33063   4597.50439
  3558.0     0.0002811   1011.03906   3583.34448
  2923.0     0.0003421   1009.74768   2966.70703
  2596.0     0.000385    1008.45648   2659.03711
  2643.0     0.000378    1007.16534   2547.89160
  2551.0     0.000392    1005.87427   2518.71777
  2566.0     0.000390    1004.58344   2466.35010
  2273.0     0.000440    1003.29285   2327.34375
  1986.0     0.000504    1002.00238   2112.51123
  1860.0     0.000538    1000.71210   1884.31787
  1636.0     0.000611    999.42212    1691.38123
  1511.0     0.000662    998.13245    1550.63538
  1390.0     0.000719    996.84296    1458.70410
  1409.0     0.000710    995.55377    1403.54224
  1371.0     0.000729    994.26483    1372.62415
  1348.0     0.000742    992.97626    1356.94067
  1354.0     0.000739    991.68817    1351.46643
  1341.0     0.000746    990.40033    1354.03357
  1455.0     0.000687    989.11285    1364.16895
  1456.0     0.000687    987.82574    1382.48218
  1467.0     0.000682    986.53918    1410.66724
  1522.0     0.000657    985.25299    1452.19873
  1485.0     0.000673    983.96722    1514.05872
  1750.0     0.000571    982.68195    1609.96204
  1977.0     0.000506    981.39722    1765.13477
  2142.0     0.000467    980.11298    2021.44861
  2507.0     0.000399    978.82916    2439.70996
  3116.0     0.0003209   977.54602    3093.68457
  4021.0     0.0002487   976.26343    4047.82471
  5145.0     0.0001944   974.98138    5308.64111
  6598.0     0.0001516   973.69989    6760.53662
  8084.0     0.0001237   972.41907    8168.73193
  9161.0     0.0001092   971.13898    9238.21973
  9566.0     0.0001045   969.85944    9562.86621
  9138.0     0.0001094   968.58051    8865.49023
  7506.0     0.0001332   967.30237    7446.23145
  5824.0     0.0001717   966.02496    5869.85693
  4451.0     0.0002247   964.74817    4493.92236
  3277.0     0.0003052   963.47217    3437.64722
  2643.0     0.000378    962.19696    2689.73120
  2227.0     0.000449    960.92249    2189.99805
  1922.0     0.000520    959.64893    1868.25134
  1736.0     0.000576    958.37610    1662.72119
  1594.0     0.000627    957.10406    1529.44202
  1447.0     0.000691    955.83295    1440.88501
  1407.0     0.000711    954.56274    1380.54443
  1378.0     0.000726    953.29340    1339.04578
  1306.0     0.000766    952.02490    1309.75061
  1299.0     0.000770    950.75726    1289.88086
  1209.0     0.000827    949.49078    1277.76318
  1188.0     0.000842    948.22516    1272.68884
  1303.0     0.000767    946.96045    1274.64758
  1266.0     0.000790    945.69678    1284.28284
  1315.0     0.000760    944.43420    1303.25183
  1397.0     0.000716    943.17261    1335.17322
  1382.0     0.000724    941.91205    1387.95935
  1517.0     0.000659    940.65247    1478.31506
  1676.0     0.000597    939.39417    1638.64038
  2019.0     0.000495    938.13684    1924.60278
  2625.0     0.000381    936.88062    2417.26636
  3236.0     0.0003090   935.62555    3204.73560
  4405.0     0.0002270   934.37177    4324.19678
  5857.0     0.0001707   933.11902    5693.32861
  7385.0     0.0001354   931.86743    7063.36719
  8197.0     0.0001220   930.61713    7957.70947
  7798.0     0.0001282   929.36798    7896.04883
  6471.0     0.0001545   928.12024    6860.26709
  5113.0     0.0001956   926.87360    5432.99072
  3985.0     0.0002509   925.62830    4195.88770
  3217.0     0.0003108   924.38422    3375.30396
  2970.0     0.0003367   923.14160    2935.56177
  2787.0     0.000359    921.90021    2728.22217
  2721.0     0.000368    920.66010    2582.29077
  2452.0     0.000408    919.42139    2383.00269
  2138.0     0.000468    918.18420    2125.70215
  1838.0     0.000544    916.94824    1865.03894
  1594.0     0.000627    915.71375    1642.57092
  1390.0     0.000719    914.48065    1472.19165
  1373.0     0.000728    913.24915    1340.06091
  1225.0     0.000816    912.01898    1250.52490
  1166.0     0.000858    910.79028    1183.50208
  1169.0     0.000855    909.56305    1132.81372
  1132.0     0.000883    908.33752    1094.59204
  1106.0     0.000904    907.11334    1065.77258
  1029.0     0.000972    905.89075    1043.86804
  1036.0     0.000965    904.66968    1026.86267
  988.0      0.001012    903.45032    1013.22003
  972.0      0.001029    902.23248    1001.88055
  993.0      0.001007    901.01624    992.17596
  981.0      0.001019    899.80151    983.10266
  1007.0     0.000993    898.58862    975.60339
  981.0      0.001019    897.37738    968.89056
  951.0      0.001052    896.16772    962.83136
  915.0      0.001093    894.95978    957.32343
  994.0      0.001006    893.75348    952.28418
  925.0      0.001081    892.54907    947.64758
  921.0      0.001086    891.34631    943.35883
  920.0      0.001087    890.14526    939.37347
  955.0      0.001047    888.94604    935.65411
  842.0      0.001188    887.74866    932.16949
  923.0      0.001083    886.55298    928.89313
  958.0      0.001044    885.35913    925.80304
  938.0      0.001066    884.16711    922.88000
  879.0      0.001138    882.97705    920.10809
  917.0      0.001091    881.78870    917.47351
  940.0      0.001064    880.60229    914.96436
  966.0      0.001035    879.41779    912.57068
  868.0      0.001152    878.23523    910.28418
  934.0      0.001071    877.05450    908.09741
  884.0      0.001131    875.87579    906.00446
  843.0      0.001186    874.69897    904.00018
  859.0      0.001164    873.52423    902.08099
  927.0      0.001079    872.35138    900.24359
  914.0      0.001094    871.18054    898.48608
  960.0      0.001042    870.01166    896.80750
  896.0      0.001116    868.84491    895.20740
  903.0      0.001107    867.68024    887.05365
  845.0      0.001183    866.51746    885.77069
  881.0      0.001135    865.35681    884.56689
  915.0      0.001093    864.19830    883.44739
  863.0      0.001159    863.04193    882.13861
  886.0      0.001129    861.88757    881.80908
  896.0      0.001116    860.73535    881.00873
  889.0      0.001125    859.58527    880.33319
  885.0      0.001130    858.43744    879.80023
  901.0      0.001110    857.29169    879.43298
  884.0      0.001131    856.14807    879.26074
  883.0      0.001133    855.00671    879.32208
  908.0      0.001101    853.86768    879.73773
  923.0      0.001083    852.73071    880.43909
  874.0      0.001144    851.59601    881.59888
  928.0      0.001078    850.46356    883.38239
  940.0      0.001064    849.33344    886.07513
  948.0      0.001055    848.20551    890.18646
  956.0      0.001046    847.07990    896.61780
  912.0      0.001096    845.95654    907.10468
  913.0      0.001095    844.83563    923.53638
  968.0      0.001033    843.71692    949.34052
  987.0      0.001013    842.60059    988.28882
  1027.0     0.000974    841.48657    1043.79944
  1165.0     0.000858    840.37494    1117.21790
  1192.0     0.000839    839.26575    1205.33093
  1328.0     0.000753    838.15894    1298.21582
  1366.0     0.000732    837.05444    1379.97217
  1425.0     0.000702    835.95239    1431.28796
  1396.0     0.000716    834.85291    1433.13232
  1328.0     0.000753    833.75568    1381.04443
  1278.0     0.000782    832.66095    1293.92371
  1214.0     0.000824    831.56866    1197.56946
  1116.0     0.000896    830.47900    1109.12231
  1008.0     0.000992    829.39166    1036.07324
  1018.0     0.000982    828.30682    979.99396
  938.0      0.001066    827.22455    939.28558
  953.0      0.001049    826.14484    910.81323
  944.0      0.001059    825.06757    891.15900
  897.0      0.001115    823.99286    876.45514
  937.0      0.001067    822.92072    866.73041
  860.0      0.001163    821.85120    859.67035
  905.0      0.001105    820.78418    854.49896
  911.0      0.001098    819.71973    850.73511
  849.0      0.001178    818.65790    848.04645
  823.0      0.001215    817.59875    843.34906
  854.0      0.001171    816.54211    842.33014
  819.0      0.001221    815.48822    841.17957
  872.0      0.001147    814.43683    839.85419
  836.0      0.001196    813.38812    838.02777
  845.0      0.001183    812.34216    835.52655
  819.0      0.001221    811.29877    832.47424
  781.0      0.001280    810.25812    829.19812
  845.0      0.001183    809.22003    826.00354
  834.0      0.001199    808.18481    823.07361
  749.0      0.001335    807.15228    820.48370
  772.0      0.001295    806.12238    818.23822
  778.0      0.001285    805.09521    816.35052
  850.0      0.001176    804.07086    814.66278
  786.0      0.001272    803.04919    813.16547
  790.0      0.001266    802.03027    813.03302
  772.0      0.001295    801.01410    811.80939
  760.0      0.001316    800.00085    810.66473
  765.0      0.001307    798.99023    809.58331
  850.0      0.001176    797.98242    808.55573
  795.0      0.001258    796.97742    807.57703
  781.0      0.001280    795.97528    806.64404
  819.0      0.001221    794.97589    805.75568
  761.0      0.001314    793.97931    804.91144
  807.0      0.001239    792.98560    804.11182
  783.0      0.001277    791.99475    803.35828
  808.0      0.001238    791.00671    802.65253
  800.0      0.001250    790.02148    801.99731
  806.0      0.001241    789.03918    801.39648
  803.0      0.001245    788.05969    800.85419
  839.0      0.001192    787.08319    800.37616
  804.0      0.001244    786.10950    799.96899
  759.0      0.001318    785.13873    799.64124
  805.0      0.001242    784.17078    799.40247
  756.0      0.001323    783.20587    799.26563
  780.0      0.001282    782.24384    799.24506
  776.0      0.001289    781.28467    799.35925
  733.0      0.001364    780.32837    799.63165
  748.0      0.001337    779.37518    800.09015
  824.0      0.001214    778.42487    800.77063
  784.0      0.001276    777.47748    801.71832
  766.0      0.001305    776.53302    802.99225
  762.0      0.001312    775.59155    804.66974
  800.0      0.001250    774.65308    806.85797
  792.0      0.001263    773.71753    809.71478
  869.0      0.001151    772.78491    813.49585
  825.0      0.001212    771.85547    818.64886
  798.0      0.001253    770.92889    825.98840
  864.0      0.001157    770.00531    836.98114
  898.0      0.001114    769.08472    854.11200
  858.0      0.001166    768.16724    881.28802
  865.0      0.001156    767.25262    923.54718
  972.0      0.001029    766.34106    986.80408
  1091.0     0.000917    765.43256    1075.73999
  1206.0     0.000829    764.52710    1190.68567
  1360.0     0.000735    763.62469    1323.41980
  1443.0     0.000693    762.72528    1454.70911
  1623.0     0.000616    761.82892    1557.15137
  1658.0     0.000603    760.93555    1599.89917
  1526.0     0.000655    760.04535    1562.22058
  1380.0     0.000725    759.15814    1458.05273
  1256.0     0.000796    758.27399    1326.96521
  1171.0     0.000854    757.39288    1202.13989
  1064.0     0.000940    756.51495    1099.57764
  941.0      0.001063    755.63995    1022.40906
  932.0      0.001073    754.76813    966.46826
  899.0      0.001112    753.89929    925.20428
  812.0      0.001232    753.03369    893.45111
  873.0      0.001145    752.17108    868.33990
  897.0      0.001115    751.31152    848.36517
  869.0      0.001151    750.45508    832.62140
  834.0      0.001199    749.60181    820.47333
  848.0      0.001179    748.75159    811.37769
  829.0      0.001206    747.90442    804.80377
  780.0      0.001282    747.06042    800.34216
  741.0      0.001350    746.21954    797.33795
  769.0      0.001300    745.38177    795.54077
  760.0      0.001316    744.54706    794.71075
  790.0      0.001266    743.71545    794.70947
  790.0      0.001266    742.88702    795.48059
  772.0      0.001295    742.06183    797.03229
  763.0      0.001311    741.23956    799.42615
  806.0      0.001241    740.42047    802.77710
  755.0      0.001325    739.60455    807.26233
  820.0      0.001220    738.79181    813.14972
  840.0      0.001190    737.98206    820.86279
  852.0      0.001174    737.17554    831.13025
  818.0      0.001222    736.37207    845.29431
  895.0      0.001117    735.57184    865.88818
  923.0      0.001083    734.77472    897.53259
  977.0      0.001024    733.98071    947.99890
  1093.0     0.000915    733.18982    1028.88318
  1205.0     0.000830    732.40216    1154.85059
  1337.0     0.000748    731.61755    1340.13025
  1582.0     0.000632    730.83612    1591.10168
  1841.0     0.000543    730.05780    1895.11047
  2298.0     0.000435    729.28265    2211.51685
  2576.0     0.000388    728.51062    2475.48901
  2730.0     0.000366    727.74176    2608.91528
  2463.0     0.000406    726.97601    2554.17285
  2217.0     0.000451    726.21350    2334.51880
  1997.0     0.000501    725.45404    2038.75781
  1669.0     0.000599    724.69775    1750.18921
  1434.0     0.000697    723.94452    1514.97668
  1368.0     0.000731    723.19452    1344.55310
  1224.0     0.000817    722.44763    1230.53113
  1156.0     0.000865    721.70392    1156.32458
  1136.0     0.000880    720.96344    1105.61682
  1081.0     0.000925    720.22595    1066.39978
  1070.0     0.000935    719.49164    1031.28271
  991.0      0.001009    718.76050    996.17908
  960.0      0.001042    718.03241    959.55560
  943.0      0.001060    717.30756    922.47565
  872.0      0.001147    716.58575    887.38611
  875.0      0.001143    715.86713    856.29395
  858.0      0.001166    715.15173    830.14130
  809.0      0.001236    714.43939    809.01154
  785.0      0.001274    713.73010    792.44434
  784.0      0.001276    713.02399    779.69061
  823.0      0.001215    712.32104    769.95367
  789.0      0.001267    711.62115    762.48853
  809.0      0.001236    710.92438    756.70947
  804.0      0.001244    710.23077    752.20483
  746.0      0.001340    709.54034    748.73596
  703.0      0.001422    708.85303    746.24011
  731.0      0.001368    708.16870    745.56140
  731.0      0.001368    707.48749    745.66534
  729.0      0.001372    706.80945    747.84332
  746.0      0.001340    706.13452    752.83179
  761.0      0.001314    705.46265    761.20575
  752.0      0.001330    704.79388    772.91699
  806.0      0.001241    704.12817    787.12860
  803.0      0.001245    703.46576    799.93817
  809.0      0.001236    702.80627    807.94482
  799.0      0.001252    702.14984    807.11823
  736.0      0.001359    701.49652    796.31268
  790.0      0.001266    700.84631    779.53479
  767.0      0.001304    700.19916    762.06464
  711.0      0.001406    699.55505    747.07745
  733.0      0.001364    698.91400    735.68329
  759.0      0.001318    698.27618    727.74072
  716.0      0.001397    697.64124    722.51044
  716.0      0.001397    697.00940    719.13953
  704.0      0.001420    696.38062    716.93958
  740.0      0.001351    695.75482    715.47150
  673.0      0.001486    695.13214    714.51434
  732.0      0.001366    694.51245    714.01123
  738.0      0.001355    693.89581    714.05426
  693.0      0.001443    693.28235    714.93762
  698.0      0.001433    692.67175    717.28046
  667.0      0.001499    692.06415    722.16803
  719.0      0.001391    691.45959    731.17450
  768.0      0.001302    690.85809    746.04382
  759.0      0.001318    690.25952    767.77246
  778.0      0.001285    689.66400    794.99713
  825.0      0.001212    689.07147    822.66742
  859.0      0.001164    688.48187    842.38007
  827.0      0.001209    687.89539    846.17261
  801.0      0.001248    687.31177    828.86115
  757.0      0.001321    686.73120    798.51361
  779.0      0.001284    686.15350    767.11310
  752.0      0.001330    685.57880    741.42548
  743.0      0.001346    685.00702    723.27911
  721.0      0.001387    684.43823    711.66608
  703.0      0.001422    683.87238    704.97583
  736.0      0.001359    683.30957    700.80090
  731.0      0.001368    682.74951    698.08801
  651.0      0.001536    682.19250    696.12762
  687.0      0.001456    681.63831    694.57697
  696.0      0.001437    681.08704    693.27942
  696.0      0.001437    680.53870    692.15820
  658.0      0.001520    679.99323    691.16968
  699.0      0.001431    679.45068    690.28638
  669.0      0.001495    678.91113    689.48889
  670.0      0.001493    678.37433    688.76257
  665.0      0.001504    677.84039    688.09778
  685.0      0.001460    677.30933    687.48682
  657.0      0.001522    676.78113    686.92407
  671.0      0.001490    676.25574    686.40570
  740.0      0.001351    675.73322    686.77240
  698.0      0.001433    675.21350    686.34808
  721.0      0.001387    674.69666    685.96289
  754.0      0.001326    674.18268    685.61688
  695.0      0.001439    673.67145    685.30988
  699.0      0.001431    673.16302    685.04315
  686.0      0.001458    672.65735    684.81879
  709.0      0.001410    672.15454    684.63928
  686.0      0.001458    671.65442    684.50787
  674.0      0.001484    671.15717    684.42999
  720.0      0.001389    670.66260    684.41315
  649.0      0.001541    670.17090    684.46869
  664.0      0.001506    669.68188    684.61450
  672.0      0.001488    669.19562    684.87744
  661.0      0.001513    668.71204    685.29553
  653.0      0.001531    668.23114    685.91620
  654.0      0.001529    667.75305    686.78961
  686.0      0.001458    667.27759    687.95721
  676.0      0.001479    666.80487    689.43158
  715.0      0.001399    666.33490    691.17615
  758.0      0.001319    665.86755    693.07654
  680.0      0.001471    665.40283    694.91821
  652.0      0.001534    664.94086    696.43732
  702.0      0.001425    664.48145    697.54236
  722.0      0.001385    664.02472    698.36505
  700.0      0.001429    663.57062    699.31183
  679.0      0.001473    663.11908    700.61285
  658.0      0.001520    662.67029    702.52997
  709.0      0.001410    662.22412    705.23694
  690.0      0.001449    661.78040    708.90961
  741.0      0.001350    661.33936    713.79755
  775.0      0.001290    660.90088    720.33380
  731.0      0.001368    660.46490    729.31000
  765.0      0.001307    660.03156    742.12128
  759.0      0.001318    659.60077    761.04877
  842.0      0.001188    659.17242    789.46252
  849.0      0.001178    658.74677    831.73615
  941.0      0.001063    658.32361    892.64148
  952.0      0.001050    657.90289    976.11047
  1040.0     0.000962    657.48462    1083.47058
  1173.0     0.000853    657.06891    1211.68250
  1364.0     0.000733    656.65564    1349.08594
  1505.0     0.000664    656.24487    1474.78113
  1526.0     0.000655    655.83655    1559.89197
  1610.0     0.000621    655.43079    1585.85608
  1613.0     0.000620    655.02740    1562.96936
  1542.0     0.000649    654.62640    1520.73206
  1453.0     0.000688    654.22778    1483.02295
  1422.0     0.000703    653.83160    1456.60925
  1358.0     0.000736    653.43787    1431.39148
  1335.0     0.000749    653.04645    1387.90491
  1389.0     0.000720    652.65747    1313.89795
  1234.0     0.000810    652.27087    1215.92700
  1120.0     0.000893    651.88666    1110.95178
  1029.0     0.000972    651.50470    1013.19562
  952.0      0.001050    651.12512    930.40009
  843.0      0.001186    650.74786    865.29889
  857.0      0.001167    650.37286    817.42621
  835.0      0.001198    650.00018    783.66266
  799.0      0.001252    649.62982    763.14966
  811.0      0.001233    649.26172    753.09033
  759.0      0.001318    648.89600    753.14417
  781.0      0.001280    648.53241    765.22723
  850.0      0.001176    648.17108    792.23486
  827.0      0.001209    647.81207    836.38452
  891.0      0.001122    647.45514    895.41339
  968.0      0.001033    647.10052    958.67108
  994.0      0.001006    646.74811    1007.72870
  1037.0     0.000964    646.39783    1020.75757
  981.0      0.001019    646.04980    985.10950
  941.0      0.001063    645.70398    916.82111
  825.0      0.001212    645.36023    843.90607
  796.0      0.001256    645.01862    783.28552
  733.0      0.001364    644.67914    740.04547
  700.0      0.001429    644.34180    712.44440
  743.0      0.001346    644.00659    696.00214
  672.0      0.001488    643.67346    686.30463
  646.0      0.001548    643.34241    680.25452
  617.0      0.001621    643.01349    676.10431
  679.0      0.001473    642.68658    673.37659
  667.0      0.001499    642.36169    670.92670
  629.0      0.001590    642.03888    668.93311
  630.0      0.001587    641.71814    667.28693
  654.0      0.001529    641.39935    665.91760
  650.0      0.001538    641.08258    664.77625
  614.0      0.001629    640.76782    663.82727
  639.0      0.001565    640.45508    663.04492
  660.0      0.001515    640.14429    662.40979
  710.0      0.001408    639.83539    661.90875
  656.0      0.001524    639.52850    661.53253
  682.0      0.001466    639.22351    661.27527
  616.0      0.001623    638.92047    661.13483
  681.0      0.001468    638.61932    661.11157
  648.0      0.001543    638.32007    661.20923
  657.0      0.001522    638.02277    661.43488
  670.0      0.001493    637.72729    661.79932
  642.0      0.001558    637.43365    662.31952
  670.0      0.001493    637.14185    663.02277
  662.0      0.001511    636.85193    663.95618
  654.0      0.001529    636.56378    665.21014
  693.0      0.001443    636.27747    666.95361
  664.0      0.001506    635.99298    669.49554
  630.0      0.001587    635.71027    673.32544
  674.0      0.001484    635.42938    679.08545
  712.0      0.001404    635.15021    687.38654
  704.0      0.001420    634.87274    698.40436
  691.0      0.001447    634.59705    711.28949
  681.0      0.001468    634.32312    723.82172
  777.0      0.001287    634.05084    732.86365
  782.0      0.001279    633.78033    735.46436
  713.0      0.001403    633.51141    731.82843
  684.0      0.001462    633.24432    726.03992
  764.0      0.001309    632.97882    722.13574
  733.0      0.001364    632.71490    722.47192
  725.0      0.001379    632.45270    728.56671
  819.0      0.001221    632.19214    742.31622
  844.0      0.001185    631.93311    767.21185
  894.0      0.001119    631.67572    809.03595
  909.0      0.001100    631.41998    875.25415
  1013.0     0.000987    631.16577    972.21960
  1139.0     0.000878    630.91315    1099.76233
  1284.0     0.000779    630.66205    1245.01563
  1380.0     0.000725    630.41248    1382.36584
  1462.0     0.000684    630.16449    1480.54846
  1553.0     0.000644    629.91797    1522.26453
  1480.0     0.000676    629.67297    1532.31494
  1473.0     0.000679    629.42944    1549.61475
  1542.0     0.000649    629.18738    1590.95752
  1621.0     0.000617    628.94690    1648.65698
  1755.0     0.000570    628.70776    1707.98291
  1737.0     0.000576    628.47009    1752.13623
  1749.0     0.000572    628.23383    1761.49780
  1721.0     0.000581    627.99902    1721.75159
  1594.0     0.000627    627.76556    1634.03564
  1547.0     0.000646    627.53351    1513.38281
  1419.0     0.000705    627.30292    1378.73865
  1302.0     0.000768    627.07361    1245.49060
  1146.0     0.000873    626.84564    1123.62817
  1038.0     0.000963    626.61908    1018.56970
  1000.0     0.001000    626.39380    932.32263
  882.0      0.001134    626.16986    864.45392
  847.0      0.001181    625.94720    812.95227
  859.0      0.001164    625.72583    775.42047
  768.0      0.001302    625.50574    748.05054
  780.0      0.001282    625.28699    728.55743
  732.0      0.001366    625.06940    714.75189
  676.0      0.001479    624.85309    705.00262
  661.0      0.001513    624.63800    698.17047
  691.0      0.001447    624.42413    693.48975
  699.0      0.001431    624.21143    690.44055
  716.0      0.001397    623.99994    688.63574
  677.0      0.001477    623.78967    687.73126
  683.0      0.001464    623.58051    687.35388
  671.0      0.001490    623.37256    687.05438
  627.0      0.001595    623.16577    686.31891
  679.0      0.001473    622.96002    684.68616
  634.0      0.001577    622.75543    681.94513
  651.0      0.001536    622.55194    678.23523
  659.0      0.001517    622.34955    673.94086
  700.0      0.001429    622.14825    669.48846
  644.0      0.001553    621.94806    665.22131
  669.0      0.001495    621.74890    661.37341
  639.0      0.001565    621.55072    658.08990
  651.0      0.001536    621.35364    655.45758
  645.0      0.001550    621.15753    653.52448
  643.0      0.001555    620.96252    652.31976
  665.0      0.001504    620.76837    651.86768
  660.0      0.001515    620.57532    652.39136
  670.0      0.001493    620.38318    654.98962
  679.0      0.001473    620.19208    656.96002
  642.0      0.001558    620.00183    659.71777
  660.0      0.001515    619.81256    663.18567
  627.0      0.001595    619.62421    667.20923
  668.0      0.001497    619.43677    671.49396
  702.0      0.001425    619.25024    675.60559
  693.0      0.001443    619.06458    678.93872
  669.0      0.001495    618.87982    680.82996
  715.0      0.001399    618.69586    680.81866
  647.0      0.001546    618.51288    678.90826
  706.0      0.001416    618.33063    675.56494
  691.0      0.001447    618.14923    672.12061
  678.0      0.001475    617.96869    667.86206
  665.0      0.001504    617.78894    663.88031
  706.0      0.001416    617.60992    660.65527
  687.0      0.001456    617.43176    657.93188
  642.0      0.001558    617.25433    655.96991
  661.0      0.001513    617.07776    654.76746
  638.0      0.001567    616.90186    654.28766
  679.0      0.001473    616.72662    654.48505
  673.0      0.001486    616.55219    655.32825
  678.0      0.001475    616.37848    656.14581
  696.0      0.001437    616.20544    658.33673
  678.0      0.001475    616.03308    661.29767
  713.0      0.001403    615.86145    665.12097
  679.0      0.001473    615.69043    669.87488
  686.0      0.001458    615.52014    675.57123
  720.0      0.001389    615.35046    682.19360
  726.0      0.001377    615.18140    689.95526
  680.0      0.001471    615.01294    699.15234
  704.0      0.001420    614.84515    711.25659
  763.0      0.001311    614.67792    728.44183
  750.0      0.001333    614.51129    753.83319
  786.0      0.001272    614.34521    792.09094
  805.0      0.001242    614.17981    849.96490
  952.0      0.001050    614.01483    936.04773
  1065.0     0.000939    613.85046    1058.88403
  1205.0     0.000830    613.68665    1221.75928
  1398.0     0.000715    613.52332    1416.29773
  1690.0     0.000592    613.36053    1614.51709
  1758.0     0.000569    613.19818    1769.49573
  1895.0     0.000528    613.03638    1828.26208
  1827.0     0.000547    612.87512    1765.80444
  1576.0     0.000635    612.71423    1615.99976
  1363.0     0.000734    612.55383    1436.36987
  1262.0     0.000792    612.39392    1265.19885
  1093.0     0.000915    612.23438    1122.16272
  1024.0     0.000977    612.07532    1011.68060
  954.0      0.001048    611.91669    930.46405
  894.0      0.001119    611.75836    873.23499
  819.0      0.001221    611.60059    835.95020
  830.0      0.001205    611.44312    816.46588
  875.0      0.001143    611.28601    813.59662
  808.0      0.001238    611.12933    825.44830
  816.0      0.001225    610.97296    847.53711
  861.0      0.001161    610.81696    871.51172
  860.0      0.001163    610.66125    886.07599
  873.0      0.001145    610.50592    880.92773
  872.0      0.001147    610.35083    854.90820
  825.0      0.001212    610.19617    818.47681
  825.0      0.001212    610.04175    783.41711
  746.0      0.001340    609.88763    756.52356
  796.0      0.001256    609.73376    740.43573
  686.0      0.001458    609.58014    735.57727
  742.0      0.001348    609.42682    741.60443
  726.0      0.001377    609.27374    758.26703
  790.0      0.001266    609.12091    785.53363
  839.0      0.001192    608.96832    823.06848
  836.0      0.001196    608.81592    869.32678
  900.0      0.001111    608.66370    920.43762
  906.0      0.001104    608.51172    969.04590
  987.0      0.001013    608.35992    1004.80713
  1053.0     0.000950    608.20831    1020.31885
  1098.0     0.000911    608.05695    1020.17987
  1100.0     0.000909    607.90564    1021.86261
  1119.0     0.000894    607.75458    1048.99280
  1230.0     0.000813    607.60358    1126.77197
  1278.0     0.000782    607.45282    1278.52124
  1546.0     0.000647    607.30206    1517.73230
  1915.0     0.000522    607.15155    1833.91760
  2325.0     0.000430    607.00110    2176.09302
  2459.0     0.000407    606.85071    2449.75439
  2516.0     0.000397    606.70050    2542.69141
  2434.0     0.000411    606.55029    2393.25293
  1964.0     0.000509    606.40021    2069.28394
  1587.0     0.000630    606.25018    1702.74084
  1358.0     0.000736    606.10022    1383.71021
  1172.0     0.000853    605.95032    1147.33508
  1007.0     0.000993    605.80048    994.47211
  965.0      0.001036    605.65057    910.13367
  921.0      0.001086    605.50079    875.62787
  884.0      0.001131    605.35101    877.63873
  936.0      0.001068    605.20123    908.23096
  1023.0     0.000978    605.05145    962.25818
  1032.0     0.000969    604.90167    1031.98792
  1101.0     0.000908    604.75189    1105.97644
  1183.0     0.000845    604.60211    1162.47180
  1174.0     0.000852    604.45227    1178.91284
  1145.0     0.000873    604.30237    1146.38342
  1085.0     0.000922    604.15247    1081.03015
  1023.0     0.000978    604.00250    1010.49817
  926.0      0.001080    603.85248    956.28595
  938.0      0.001066    603.70239    931.44446
  864.0      0.001157    603.55219    943.55798
  945.0      0.001058    603.40198    996.53503
  1059.0     0.000944    603.25159    1090.62390
  1187.0     0.000842    603.10120    1220.93652
  1343.0     0.000745    602.95062    1372.68713
  1457.0     0.000686    602.79999    1517.32678
  1690.0     0.000592    602.64923    1612.11047
  1703.0     0.000587    602.49835    1616.39160
  1578.0     0.000634    602.34729    1529.37415
  1456.0     0.000687    602.19617    1383.66992
  1227.0     0.000815    602.04486    1220.78577
  1067.0     0.000937    601.89337    1071.96704
  931.0      0.001074    601.74176    953.08746
  862.0      0.001160    601.58997    867.89862
  832.0      0.001202    601.43805    813.26007
  809.0      0.001236    601.28595    783.47650
  762.0      0.001312    601.13361    774.54626
  788.0      0.001269    600.98108    785.66248
  853.0      0.001172    600.82837    820.78491
  934.0      0.001071    600.67548    887.52917
  1085.0     0.000922    600.52240    993.71216
  1222.0     0.000818    600.36902    1141.04089
  1435.0     0.000697    600.21552    1316.42969
  1524.0     0.000656    600.06171    1484.58362
  1564.0     0.000639    599.90771    1591.42651
  1596.0     0.000627    599.75348    1585.56091
  1386.0     0.000722    599.59894    1462.67798
  1223.0     0.000818    599.44421    1279.02673
  1043.0     0.000959    599.28918    1095.70068
  890.0      0.001124    599.13391    945.41309
  798.0      0.001253    598.97833    837.23798
  752.0      0.001330    598.82257    766.73975
  705.0      0.001418    598.66644    723.89978
  696.0      0.001437    598.51007    698.65381
  675.0      0.001481    598.35339    683.57764
  652.0      0.001534    598.19647    674.22876
  653.0      0.001531    598.03918    668.34705
  640.0      0.001563    597.88165    665.13477
  682.0      0.001466    597.72375    664.48218
  704.0      0.001420    597.56555    666.75568
  648.0      0.001543    597.40704    672.71704
  703.0      0.001422    597.24823    683.27307
  721.0      0.001387    597.08905    699.21918
  700.0      0.001429    596.92957    720.85498
  733.0      0.001364    596.76971    747.51691
  782.0      0.001279    596.60950    779.07385
  756.0      0.001323    596.44897    807.03052
  840.0      0.001190    596.28815    826.57428
  810.0      0.001235    596.12689    830.79016
  785.0      0.001274    595.96527    817.71906
  798.0      0.001253    595.80328    792.19324
  783.0      0.001277    595.64099    761.61664
  753.0      0.001328    595.47827    731.75452
  641.0      0.001560    595.31519    705.91437
  725.0      0.001379    595.15167    685.49158
  621.0      0.001610    594.98779    670.62714
  649.0      0.001541    594.82361    660.72266
  667.0      0.001499    594.65900    655.22144
  664.0      0.001506    594.49390    652.61560
  619.0      0.001616    594.32849    652.73706
  635.0      0.001575    594.16266    655.64819
  609.0      0.001642    593.99640    662.20050
  653.0      0.001531    593.82971    674.22479
  731.0      0.001368    593.66260    694.48413
  732.0      0.001366    593.49518    726.08368
  730.0      0.001370    593.32727    771.13715
  824.0      0.001214    593.15894    828.80170
  860.0      0.001163    592.99011    892.82562
  913.0      0.001095    592.82092    948.69080
  998.0      0.001002    592.65131    974.70288
  964.0      0.001037    592.48120    957.43817
  936.0      0.001068    592.31067    906.77148
  895.0      0.001117    592.13977    845.85822
  815.0      0.001227    591.96838    790.04309
  768.0      0.001302    591.79651    746.74805
  712.0      0.001404    591.62421    717.62695
  678.0      0.001475    591.45148    701.09601
  699.0      0.001431    591.27826    694.37006
  707.0      0.001414    591.10461    694.95477
  722.0      0.001385    590.93048    701.52216
  654.0      0.001529    590.75586    714.50061
  750.0      0.001333    590.58081    736.95508
  794.0      0.001259    590.40527    775.67499
  806.0      0.001241    590.22931    841.25824
  890.0      0.001124    590.05286    946.26080
  1025.0     0.000976    589.87592    1100.82617
  1215.0     0.000823    589.69849    1305.75293
  1445.0     0.000692    589.52057    1543.61121
  1721.0     0.000581    589.34222    1767.70691
  1900.0     0.000526    589.16345    1898.67126
  1920.0     0.000521    588.98407    1868.43958
  1786.0     0.000560    588.80426    1694.23706
  1586.0     0.000631    588.62396    1457.26904
  1241.0     0.000806    588.44318    1226.85547
  1090.0     0.000917    588.26184    1037.95129
  927.0      0.001079    588.08008    900.38611
  835.0      0.001198    587.89783    809.17151
  800.0      0.001250    587.71515    753.07568
  765.0      0.001307    587.53186    719.53772
  682.0      0.001466    587.34814    699.64746
  654.0      0.001529    587.16388    687.60254
  679.0      0.001473    586.97919    680.27679
  651.0      0.001536    586.79388    676.21179
  687.0      0.001456    586.60815    674.82983
  695.0      0.001439    586.42194    675.94080
  672.0      0.001488    586.23523    679.52484
  724.0      0.001381    586.04797    685.27362
  673.0      0.001486    585.86029    692.87390
  679.0      0.001473    585.67200    701.85114
  720.0      0.001389    585.48328    712.59052
  706.0      0.001416    585.29401    727.45563
  744.0      0.001344    585.10425    748.88641
  778.0      0.001285    584.91400    779.45178
  788.0      0.001269    584.72327    820.24402
  865.0      0.001156    584.53204    870.64661
  891.0      0.001122    584.34021    927.72278
  992.0      0.001008    584.14795    985.44342
  1021.0     0.000979    583.95520    1034.56470
  1102.0     0.000907    583.76190    1065.95679
  1099.0     0.000910    583.56812    1078.63049
  1079.0     0.000927    583.37378    1085.21912
  1157.0     0.000864    583.17902    1108.63074
  1212.0     0.000825    582.98370    1175.89172
  1233.0     0.000811    582.78790    1313.67725
  1365.0     0.000733    582.59161    1542.21765
  1706.0     0.000586    582.39478    1865.24707
  2219.0     0.000451    582.19745    2256.74561
  2554.0     0.000392    581.99963    2643.27051
  2908.0     0.0003439   581.80127    2895.50830
  2952.0     0.0003388   581.60242    2886.35815
  2667.0     0.000375    581.40314    2618.12451
  2336.0     0.000428    581.20331    2219.06543
  1885.0     0.000531    581.00299    1816.22888
  1532.0     0.000653    580.80212    1480.19958
  1367.0     0.000732    580.60083    1238.36230
  1149.0     0.000870    580.39899    1087.93103
  998.0      0.001002    580.19666    1011.87585
  986.0      0.001014    579.99384    988.39551
  1024.0     0.000977    579.79053    995.06378
  987.0      0.001013    579.58673    1006.97925
  921.0      0.001086    579.38245    997.83563
  923.0      0.001083    579.17761    955.34607
  884.0      0.001131    578.97235    891.18414
  842.0      0.001188    578.76660    824.23505
  799.0      0.001252    578.56030    766.23468
  715.0      0.001399    578.35358    721.59821
  697.0      0.001435    578.14636    690.03900
  712.0      0.001404    577.93866    668.90656
  634.0      0.001577    577.73047    654.98041
  602.0      0.001661    577.52185    645.56757
  613.0      0.001631    577.31268    638.87506
  585.0      0.001709    577.10303    633.82068
  613.0      0.001631    576.89294    629.87305
  630.0      0.001587    576.68237    626.75433
  597.0      0.001675    576.47137    624.32391
  612.0      0.001634    576.25983    622.51160
  595.0      0.001681    576.04785    621.28851
  580.0      0.001724    575.83545    620.65601
  586.0      0.001706    575.62256    620.64185
  616.0      0.001623    575.40918    621.30688
  626.0      0.001597    575.19537    622.75372
  607.0      0.001647    574.98108    625.15417
  593.0      0.001686    574.76636    628.77234
  573.0      0.001745    574.55115    633.98248
  606.0      0.001650    574.33557    641.26166
  677.0      0.001477    574.11945    651.16632
  676.0      0.001479    573.90295    664.27258
  624.0      0.001603    573.68597    681.02167
  705.0      0.001418    573.46857    701.41339
  717.0      0.001395    573.25073    724.58917
  756.0      0.001323    573.03241    748.39600
  765.0      0.001307    572.81372    769.31201
  795.0      0.001258    572.59460    783.93512
  786.0      0.001272    572.37500    792.45886
  768.0      0.001302    572.15503    800.77240
  826.0      0.001211    571.93463    818.01678
  820.0      0.001220    571.71381    853.02765
  873.0      0.001145    571.49249    910.42096
  964.0      0.001037    571.27087    986.97382
  1079.0     0.000927    571.04877    1066.80603
  1120.0     0.000893    570.82629    1117.98560
  1105.0     0.000905    570.60345    1107.88379
  1069.0     0.000935    570.38013    1039.68225
  997.0      0.001003    570.15643    947.06616
  848.0      0.001179    569.93237    858.71075
  800.0      0.001250    569.70789    787.46545
  749.0      0.001335    569.48303    736.40100
  691.0      0.001447    569.25781    702.52142
  688.0      0.001453    569.03217    680.81488
  692.0      0.001445    568.80621    666.66229
  726.0      0.001377    568.57983    656.62750
  646.0      0.001548    568.35309    648.35248
  660.0      0.001515    568.12592    640.58093
  649.0      0.001541    567.89844    633.32452
  642.0      0.001558    567.67059    627.38953
  628.0      0.001592    567.44238    623.68420
  600.0      0.001667    567.21381    622.96722
  596.0      0.001678    566.98492    625.80481
  608.0      0.001645    566.75568    632.45026
  612.0      0.001634    566.52606    642.62219
  613.0      0.001631    566.29608    655.19873
  642.0      0.001558    566.06580    667.82904
  685.0      0.001460    565.83514    676.90912
  710.0      0.001408    565.60425    677.86725
  666.0      0.001502    565.37292    669.70154
  681.0      0.001468    565.14136    655.37689
  599.0      0.001669    564.90948    639.12946
  632.0      0.001582    564.67725    623.94342
  625.0      0.001600    564.44470    611.29169
  612.0      0.001634    564.21179    601.59039
  582.0      0.001718    563.97864    594.60870
  587.0      0.001704    563.74524    589.79645
  571.0      0.001751    563.51147    586.53778
  546.0      0.001832    563.27740    584.30719
  556.0      0.001799    563.04315    582.72809
  564.0      0.001773    562.80853    581.56256
  582.0      0.001718    562.57361    580.66736
  552.0      0.001812    562.33844    579.96747
  608.0      0.001645    562.10303    579.72632
  557.0      0.001795    561.86731    579.31946
  552.0      0.001812    561.63135    580.12085
  589.0      0.001698    561.39514    579.97449
  580.0      0.001724    561.15869    579.94745
  554.0      0.001805    560.92200    580.04547
  545.0      0.001835    560.68500    580.51892
  555.0      0.001802    560.44781    580.91901
  597.0      0.001675    560.21033    581.51331
  552.0      0.001812    559.97266    582.36072
  648.0      0.001543    559.73474    583.56390
  547.0      0.001828    559.49658    585.30023
  605.0      0.001653    559.25824    587.86719
  620.0      0.001613    559.01971    591.72925
  594.0      0.001684    558.78094    597.55255
  603.0      0.001658    558.54199    606.18713
  586.0      0.001706    558.30273    618.55829
  656.0      0.001524    558.06335    635.44965
  641.0      0.001560    557.82379    657.18304
  692.0      0.001445    557.58405    683.22559
  702.0      0.001425    557.34406    711.70959
  738.0      0.001355    557.10400    738.84363
  703.0      0.001422    556.86371    758.69763
  776.0      0.001289    556.62323    764.05707
  744.0      0.001344    556.38257    754.59717
  754.0      0.001326    556.14172    733.12573
  710.0      0.001408    555.90076    706.21564
  695.0      0.001439    555.65967    679.32562
  659.0      0.001517    555.41840    655.70453
  656.0      0.001524    555.17706    636.82141
  616.0      0.001623    554.93549    622.96844
  605.0      0.001653    554.69385    613.80316
  631.0      0.001585    554.45203    608.76184
  642.0      0.001558    554.21008    607.24976
  639.0      0.001565    553.96802    608.69763
  606.0      0.001650    553.72589    612.55640
  646.0      0.001548    553.48358    618.22888
  612.0      0.001634    553.24121    624.93713
  627.0      0.001595    552.99878    631.57562
  649.0      0.001541    552.75623    636.76233
  602.0      0.001661    552.51349    639.42200
  630.0      0.001587    552.27075    639.59540
  679.0      0.001473    552.02795    638.38971
  616.0      0.001623    551.78503    637.09045
  647.0      0.001546    551.54205    636.50049
  624.0      0.001603    551.29895    636.82568
  651.0      0.001536    551.05591    637.86469
  662.0      0.001511    550.81274    639.50159
  647.0      0.001546    550.56946    642.25293
  643.0      0.001555    550.32623    647.24329
  717.0      0.001395    550.08289    655.70013
  712.0      0.001404    549.83954    668.57843
  665.0      0.001504    549.59613    686.59100
  752.0      0.001330    549.35272    709.42383
  778.0      0.001285    549.10931    736.63300
  798.0      0.001253    548.86584    767.29828
  736.0      0.001359    548.62231    800.69067
  814.0      0.001229    548.37885    838.43561
  781.0      0.001280    548.13531    883.62347
  940.0      0.001064    547.89185    938.61438
  1017.0     0.000983    547.64832    1002.97473
  1065.0     0.000939    547.40485    1072.17371
  1128.0     0.000887    547.16138    1136.41406
  1164.0     0.000859    546.91797    1180.17017
  1272.0     0.000786    546.67456    1186.01221
  1204.0     0.000831    546.43109    1148.50171
  1065.0     0.000939    546.18774    1080.04199
  983.0      0.001017    545.94440    999.53040
  934.0      0.001071    545.70111    921.23572
  876.0      0.001142    545.45789    852.55133
  816.0      0.001225    545.21466    796.61035
  762.0      0.001312    544.97162    753.48071
  697.0      0.001435    544.72852    721.75684
  767.0      0.001304    544.48553    699.72595
  714.0      0.001401    544.24255    686.11011
  675.0      0.001481    543.99976    680.34302
  708.0      0.001412    543.75696    682.43781
  697.0      0.001435    543.51428    692.57184
  750.0      0.001333    543.27167    710.49536
  751.0      0.001332    543.02917    734.84863
  798.0      0.001253    542.78680    762.33344
  729.0      0.001372    542.54449    787.01538
  762.0      0.001312    542.30225    801.85077
  786.0      0.001272    542.06018    804.12115
  811.0      0.001233    541.81824    798.26929
  793.0      0.001261    541.57635    791.12854
  798.0      0.001253    541.33466    787.25671
  842.0      0.001188    541.09308    788.44568
  804.0      0.001244    540.85168    795.21210
  847.0      0.001181    540.61041    808.98938
  901.0      0.001110    540.36926    834.20624
  915.0      0.001093    540.12823    879.26068
  1004.0     0.000996    539.88739    956.43134
  1065.0     0.000939    539.64667    1080.84094
  1160.0     0.000862    539.40619    1267.46753
  1447.0     0.000691    539.16577    1525.05811
  1708.0     0.000585    538.92566    1846.78589
  2058.0     0.000486    538.68567    2199.01953
  2461.0     0.000406    538.44586    2513.66895
  2709.0     0.000369    538.20624    2697.10010
  2801.0     0.000357    537.96680    2675.05859
  2562.0     0.000390    537.72754    2462.28857
  2164.0     0.000462    537.48846    2154.08057
  1862.0     0.000537    537.24963    1839.46252
  1642.0     0.000609    537.01105    1561.25671
  1393.0     0.000718    536.77264    1329.31787
  1263.0     0.000792    536.53448    1142.33044
  1054.0     0.000949    536.29651    997.94788
  909.0      0.001100    536.05878    888.41022
  798.0      0.001253    535.82123    807.16406
  794.0      0.001259    535.58398    747.46832
  681.0      0.001468    535.34692    703.94452
  650.0      0.001538    535.11011    672.41785
  653.0      0.001531    534.87366    649.57800
  619.0      0.001616    534.63733    632.82971
  635.0      0.001575    534.40131    620.24194
  616.0      0.001623    534.16553    610.46979
  603.0      0.001658    533.93005    602.63300
  629.0      0.001590    533.69482    596.17725
  631.0      0.001585    533.45984    590.75555
  620.0      0.001613    533.22516    586.14233
  585.0      0.001709    532.99084    582.18469
  570.0      0.001754    532.75671    578.77118
  569.0      0.001757    532.52289    575.81982
  571.0      0.001751    532.28937    573.26605
  596.0      0.001678    532.05615    571.06323
  589.0      0.001698    531.82324    569.17255
  602.0      0.001661    531.59064    567.56976
  573.0      0.001745    531.35828    566.23962
  547.0      0.001828    531.12634    565.17731
  511.0      0.001957    530.89471    564.38690
  556.0      0.001799    530.66339    563.88324
  527.0      0.001898    530.43231    563.68921
  548.0      0.001825    530.20166    563.83490
  550.0      0.001818    529.97131    563.90125
  574.0      0.001742    529.74127    564.86780
  569.0      0.001757    529.51160    566.37140
  572.0      0.001748    529.28229    568.61627
  562.0      0.001779    529.05334    572.03033
  585.0      0.001709    528.82477    577.44879
  578.0      0.001730    528.59650    586.26825
  592.0      0.001689    528.36859    600.39612
  622.0      0.001608    528.14105    621.48956
  658.0      0.001520    527.91388    650.39490
  729.0      0.001372    527.68707    685.75299
  742.0      0.001348    527.46063    722.56757
  779.0      0.001284    527.23462    751.17902
  741.0      0.001350    527.00897    761.72992
  796.0      0.001256    526.78369    754.80261
  798.0      0.001253    526.55878    741.00464
  754.0      0.001326    526.33429    729.73035
  822.0      0.001217    526.11023    724.35059
  798.0      0.001253    525.88654    723.09766
  755.0      0.001325    525.66321    720.95697
  789.0      0.001267    525.44037    712.76654
  716.0      0.001397    525.21790    697.58978
  685.0      0.001460    524.99585    678.99084
  666.0      0.001502    524.77417    661.64148
  636.0      0.001572    524.55298    648.95990
  604.0      0.001656    524.33215    642.86707
  647.0      0.001546    524.11176    643.88495
  681.0      0.001468    523.89185    651.66522
  675.0      0.001481    523.67230    664.94690
  696.0      0.001437    523.45325    681.65973
  681.0      0.001468    523.23462    698.85992
  702.0      0.001425    523.01642    712.75275
  726.0      0.001377    522.79865    719.85809
  719.0      0.001391    522.58130    716.88177
  688.0      0.001453    522.36444    704.89899
  692.0      0.001445    522.14807    686.99628
  693.0      0.001443    521.93207    666.86536
  653.0      0.001531    521.71661    647.48212
  639.0      0.001565    521.50159    630.91339
  615.0      0.001626    521.28705    618.49683
  613.0      0.001631    521.07294    611.08197
  606.0      0.001650    520.85931    609.17230
  638.0      0.001567    520.64612    612.97675
  666.0      0.001502    520.43341    622.38861
  673.0      0.001486    520.22125    636.88489
  648.0      0.001543    520.00952    655.35669
  673.0      0.001486    519.79828    675.83875
  663.0      0.001508    519.58752    695.17725
  693.0      0.001443    519.37726    709.05481
  715.0      0.001399    519.16748    713.32471
  678.0      0.001475    518.95819    706.58057
  737.0      0.001357    518.74939    691.25177
  625.0      0.001600    518.54108    671.69501
  643.0      0.001555    518.33325    651.80115
  644.0      0.001553    518.12598    634.13257
  612.0      0.001634    517.91919    620.09082
  572.0      0.001748    517.71295    610.27124
  650.0      0.001538    517.50714    604.76917
  591.0      0.001692    517.30188    603.46460
  594.0      0.001684    517.09711    606.42615
  567.0      0.001764    516.89288    613.99109
  657.0      0.001522    516.68909    627.61414
  667.0      0.001499    516.48596    650.44183
  717.0      0.001395    516.28326    687.83423
  743.0      0.001346    516.08105    747.58984
  823.0      0.001215    515.87946    839.03345
  937.0      0.001067    515.67828    970.47290
  1062.0     0.000942    515.47772    1145.03430
  1253.0     0.000798    515.27765    1355.29822
  1528.0     0.000654    515.07813    1576.54944
  1717.0     0.000582    514.87921    1759.76196
  1875.0     0.000533    514.68073    1838.64331
  1872.0     0.000534    514.48279    1775.49512
  1711.0     0.000584    514.28540    1600.55347
  1426.0     0.000701    514.08856    1379.59412
  1148.0     0.000871    513.89227    1164.90100
  1049.0     0.000953    513.69647    983.89575
  884.0      0.001131    513.50128    845.72321
  792.0      0.001263    513.30664    748.21570
  688.0      0.001453    513.11249    683.38593
  676.0      0.001479    512.91895    641.69952
  613.0      0.001631    512.72595    615.02393
  611.0      0.001637    512.53345    597.37622
  580.0      0.001724    512.34155    585.03296
  580.0      0.001724    512.15015    575.86938
  593.0      0.001686    511.95935    568.73737
  588.0      0.001701    511.76907    563.01636
  561.0      0.001783    511.57941    558.35388
  538.0      0.001859    511.39029    554.53271
  569.0      0.001757    511.20166    551.39600
  541.0      0.001848    511.01367    548.86035
  564.0      0.001773    510.82620    546.87976
  598.0      0.001672    510.63931    545.44885
  581.0      0.001721    510.45297    544.61987
  563.0      0.001776    510.26718    544.50397
  573.0      0.001745    510.08200    545.28027
  530.0      0.001887    509.89737    547.18903
  524.0      0.001908    509.71329    550.77142
  546.0      0.001832    509.52979    555.78052
  569.0      0.001757    509.34683    562.35907
  549.0      0.001821    509.16446    571.13800
  607.0      0.001647    508.98267    581.55212
  600.0      0.001667    508.80142    592.93976
  618.0      0.001618    508.62076    604.07709
  635.0      0.001575    508.44067    613.09186
  633.0      0.001580    508.26117    617.78192
  645.0      0.001550    508.08221    616.63574
  603.0      0.001658    507.90384    609.87439
  649.0      0.001541    507.72601    599.03760
  602.0      0.001661    507.54880    586.80011
  583.0      0.001715    507.37213    574.63757
  585.0      0.001709    507.19604    563.62195
  554.0      0.001805    507.02057    554.30219
  585.0      0.001709    506.84561    546.85382
  548.0      0.001825    506.67123    541.20172
  536.0      0.001866    506.49744    537.11951
  523.0      0.001912    506.32422    534.31665
  530.0      0.001887    506.15155    532.50183
  537.0      0.001862    505.97949    531.42169
  520.0      0.001923    505.80798    530.87872
  506.0      0.001976    505.63712    530.72675
  536.0      0.001866    505.46677    530.86157
  516.0      0.001938    505.29697    531.21106
  518.0      0.001931    505.12775    531.76587
  494.0      0.002024    504.95914    532.49054
  517.0      0.001934    504.79105    533.40454
  555.0      0.001802    504.62357    534.60413
  504.0      0.001984    504.45667    536.18414
  553.0      0.001808    504.29031    538.27435
  506.0      0.001976    504.12457    541.06750
  526.0      0.001901    503.95938    544.84833
  553.0      0.001808    503.79474    550.02509
  562.0      0.001779    503.63068    557.14410
  542.0      0.001845    503.46719    566.87262
  555.0      0.001802    503.30426    579.97961
  547.0      0.001828    503.14194    597.31342
  619.0      0.001616    502.98013    619.80823
  635.0      0.001575    502.81894    648.44635
  651.0      0.001536    502.65829    684.11133
  732.0      0.001366    502.49823    727.70129
  747.0      0.001339    502.33868    781.16351
  834.0      0.001199    502.17975    848.05408
  879.0      0.001138    502.02136    931.03955
  1010.0     0.000990    501.86353    1027.73950
  1127.0     0.000887    501.70624    1127.23462
  1241.0     0.000806    501.54959    1208.03101
  1308.0     0.000765    501.39343    1243.14099
  1188.0     0.000842    501.23782    1218.24829
  1179.0     0.000848    501.08279    1145.14746
  1073.0     0.000932    500.92834    1049.59839
  995.0      0.001005    500.77441    952.96844
  861.0      0.001161    500.62106    867.17480
  833.0      0.001200    500.46826    797.31854
  805.0      0.001242    500.31598    744.40698
  732.0      0.001366    500.16434    706.75885
  732.0      0.001366    500.01315    681.03644
  682.0      0.001466    499.86258    663.32172
  629.0      0.001590    499.71249    650.02997
  628.0      0.001592    499.56299    638.52185
  590.0      0.001695    499.41400    627.36896
  577.0      0.001733    499.26559    616.20667
  622.0      0.001608    499.11771    605.29901
  580.0      0.001724    498.97040    595.10620
  559.0      0.001789    498.82358    586.04718
  606.0      0.001650    498.67731    578.15936
  565.0      0.001770    498.53159    572.22516
  540.0      0.001852    498.38638    568.10028
  526.0      0.001901    498.24173    565.87445
  584.0      0.001712    498.09756    565.61554
  575.0      0.001739    497.95398    567.37848
  572.0      0.001748    497.81094    571.12555
  535.0      0.001869    497.66837    576.55530
  602.0      0.001661    497.52637    582.92401
  593.0      0.001686    497.38483    588.70343
  621.0      0.001610    497.24387    591.95123
  595.0      0.001681    497.10339    591.08643
  583.0      0.001715    496.96344    586.19861
  556.0      0.001799    496.82401    579.01379
  574.0      0.001742    496.68509    571.62543
  561.0      0.001783    496.54669    565.62402
  606.0      0.001650    496.40878    562.00061
  550.0      0.001818    496.27139    561.31000
  539.0      0.001855    496.13449    563.82178
  574.0      0.001742    495.99811    569.64966
  568.0      0.001761    495.86221    578.95789
  566.0      0.001767    495.72681    591.81940
  611.0      0.001637    495.59195    608.77112
  678.0      0.001475    495.45758    630.57123
  633.0      0.001580    495.32364    658.14178
  702.0      0.001425    495.19025    692.24640
  718.0      0.001393    495.05731    733.09723
  757.0      0.001321    494.92487    779.96643
  875.0      0.001143    494.79291    830.40802
  879.0      0.001138    494.66141    878.50037
  938.0      0.001066    494.53040    913.18738
  960.0      0.001042    494.39990    921.94824
  893.0      0.001120    494.26987    901.90955
  852.0      0.001174    494.14026    863.78735
  868.0      0.001152    494.01114    821.56830
  766.0      0.001305    493.88251    783.88672
  741.0      0.001350    493.75430    753.05121
  724.0      0.001381    493.62659    727.08978
  664.0      0.001506    493.49933    702.58124
  709.0      0.001410    493.37250    677.43652
  604.0      0.001656    493.24615    651.77069
  596.0      0.001678    493.12027    626.82935
  612.0      0.001634    492.99481    604.01563
  570.0      0.001754    492.86978    583.74121
  578.0      0.001730    492.74521    566.62274
  510.0      0.001961    492.62109    552.75525
  506.0      0.001976    492.49741    541.96014
  547.0      0.001828    492.37415    533.87531
  502.0      0.001992    492.25131    528.05469
  535.0      0.001869    492.12891    524.05298
  524.0      0.001908    492.00696    521.47437
  515.0      0.001942    491.88538    519.98816
  563.0      0.001776    491.76425    519.31464
  516.0      0.001938    491.64355    519.19196
  553.0      0.001808    491.52322    519.33246
  530.0      0.001887    491.40335    519.38849
  549.0      0.001821    491.28391    518.86304
  500.0      0.002000    491.16483    517.74902
  491.0      0.002037    491.04614    515.95056
  505.0      0.001980    490.92789    513.79950
  509.0      0.001965    490.81000    511.47357
  457.0      0.002188    490.69254    509.27338
  501.0      0.001996    490.57544    507.33701
  482.0      0.002075    490.45871    505.72806
  507.0      0.001972    490.34241    504.45840
  513.0      0.001949    490.22650    503.50580
  485.0      0.002062    490.11093    502.82831
  495.0      0.002020    489.99573    502.37589
  481.0      0.002079    489.88092    502.09900
  470.0      0.002128    489.76648    501.97006
  506.0      0.001976    489.65240    501.90891
  500.0      0.002000    489.53870    501.89209
  495.0      0.002020    489.42532    501.87790
  528.0      0.001894    489.31235    501.82599
  515.0      0.001942    489.19971    501.70639
  511.0      0.001957    489.08740    501.51031
  514.0      0.001946    488.97543    501.25412
  457.0      0.002188    488.86383    500.97540
  497.0      0.002012    488.75256    500.72382
  468.0      0.002137    488.64160    500.55539
  475.0      0.002105    488.53101    500.61423
  480.0      0.002083    488.42075    500.82831
  493.0      0.002028    488.31082    501.37970
  492.0      0.002033    488.20117    502.39926
  509.0      0.001965    488.09189    504.03482
  496.0      0.002016    487.98288    506.42908
  513.0      0.001949    487.87421    509.68362
  533.0      0.001876    487.76584    513.81116
  502.0      0.001992    487.65778    518.67865
  516.0      0.001938    487.54999    523.93652
  509.0      0.001965    487.44257    528.93433
  521.0      0.001919    487.33539    532.69550
  518.0      0.001931    487.22852    534.17377
  542.0      0.001845    487.12192    532.86554
  609.0      0.001642    487.01563    529.21185
  551.0      0.001815    486.90961    524.24390
  541.0      0.001848    486.80386    518.95911
  542.0      0.001845    486.69839    514.03400
  521.0      0.001919    486.59323    509.83731
  488.0      0.002049    486.48828    506.51212
  481.0      0.002079    486.38361    504.04630
  494.0      0.002024    486.27921    502.32849
  521.0      0.001919    486.17505    501.19449
  525.0      0.001905    486.07114    500.47580
  489.0      0.002045    485.96750    500.04422
  558.0      0.001792    485.86411    499.82675
  480.0      0.002083    485.76096    499.85989
  468.0      0.002137    485.65802    499.97470
  517.0      0.001934    485.55533    500.23267
  499.0      0.002004    485.45288    500.62897
  516.0      0.001938    485.35065    501.16394
  491.0      0.002037    485.24863    501.84299
  512.0      0.001953    485.14685    502.67795
  473.0      0.002114    485.04529    503.68814
  489.0      0.002045    484.94391    504.94928
  526.0      0.001901    484.84280    506.41867
  527.0      0.001898    484.74185    508.21365
  508.0      0.001969    484.64111    510.44876
  492.0      0.002033    484.54059    513.30328
  531.0      0.001883    484.44022    517.05573
  539.0      0.001855    484.34006    522.12128
  521.0      0.001919    484.24008    529.09216
  566.0      0.001767    484.14032    538.76080
  567.0      0.001764    484.04071    552.10651
  549.0      0.001821    483.94131    570.24481
  578.0      0.001730    483.84204    594.21619
  606.0      0.001650    483.74295    624.85986
  642.0      0.001558    483.64401    662.45374
  721.0      0.001387    483.54526    706.36951
  773.0      0.001294    483.44666    754.62366
  832.0      0.001202    483.34821    803.33722
  850.0      0.001176    483.24994    846.35986
  858.0      0.001166    483.15179    875.92047
  845.0      0.001183    483.05377    885.24066
  838.0      0.001193    482.95593    872.04016
  906.0      0.001104    482.85815    839.83984
  776.0      0.001289    482.76056    795.89893
  731.0      0.001368    482.66312    747.86841
  668.0      0.001497    482.56577    701.68365
  702.0      0.001425    482.46854    660.85699
  628.0      0.001592    482.37143    627.21008
  635.0      0.001575    482.27444    601.27570
  589.0      0.001698    482.17755    582.68396
  534.0      0.001873    482.08075    570.57141
  555.0      0.001802    481.98410    563.84045
  590.0      0.001695    481.88751    561.27148
  590.0      0.001695    481.79102    561.70618
  573.0      0.001745    481.69464    564.06610
  594.0      0.001684    481.59833    566.85370
  565.0      0.001770    481.50214    568.71118
  561.0      0.001783    481.40598    568.43933
  535.0      0.001869    481.30991    565.64636
  581.0      0.001721    481.21393    561.05951
  583.0      0.001715    481.11798    555.37921
  502.0      0.001992    481.02213    549.58545
  543.0      0.001842    480.92636    544.24878
  574.0      0.001742    480.83063    539.72186
  472.0      0.002119    480.73495    536.21277
  487.0      0.002053    480.63931    533.86157
  498.0      0.002008    480.54373    532.81879
  508.0      0.001969    480.44821    533.31989
  554.0      0.001805    480.35269    535.72968
  536.0      0.001866    480.25723    540.55103
  607.0      0.001647    480.16180    548.37305
  547.0      0.001828    480.06641    559.76691
  512.0      0.001953    479.97107    575.10925
  529.0      0.001890    479.87570    594.62842
  603.0      0.001658    479.78040    616.97772
  620.0      0.001613    479.68506    641.57312
  626.0      0.001597    479.58975    668.15063
  675.0      0.001481    479.49448    696.57501
  736.0      0.001359    479.39920    725.53345
  782.0      0.001279    479.30389    751.30658
  796.0      0.001256    479.20862    768.49854
  814.0      0.001229    479.11334    771.61469
  814.0      0.001229    479.01804    758.61871
  728.0      0.001374    478.92270    732.57281
  712.0      0.001404    478.82739    699.43927
  653.0      0.001531    478.73203    664.88947
  663.0      0.001508    478.63663    632.88678
  595.0      0.001681    478.54123    605.74286
  630.0      0.001587    478.44580    584.54663
  593.0      0.001686    478.35037    569.52917
  537.0      0.001862    478.25485    560.34595
  570.0      0.001754    478.15933    556.30579
  532.0      0.001880    478.06375    556.54352
  537.0      0.001862    477.96811    559.93237
  573.0      0.001745    477.87241    565.86450
  608.0      0.001645    477.77670    573.10077
  624.0      0.001603    477.68088    580.29816
  574.0      0.001742    477.58505    586.10437
  556.0      0.001799    477.48914    589.29852
  586.0      0.001706    477.39316    589.33051
  594.0      0.001684    477.29709    586.56488
  565.0      0.001770    477.20099    581.97778
  571.0      0.001751    477.10480    576.61664
  532.0      0.001880    477.00848    571.25739
  561.0      0.001783    476.91211    566.34851
  525.0      0.001905    476.81567    562.07727
  537.0      0.001862    476.71915    558.47717
  554.0      0.001805    476.62253    555.66949
  518.0      0.001931    476.52579    553.42389
  516.0      0.001938    476.42896    552.01428
  572.0      0.001748    476.33203    551.70483
  555.0      0.001802    476.23499    552.78271
  574.0      0.001742    476.13785    555.55646
  489.0      0.002045    476.04059    560.21228
  521.0      0.001919    475.94324    566.73248
  589.0      0.001698    475.84573    574.79260
  526.0      0.001901    475.74814    583.64307
  564.0      0.001773    475.65039    591.97809
  609.0      0.001642    475.55255    597.94904
  619.0      0.001616    475.45456    599.63635
  600.0      0.001667    475.35645    596.03687
  552.0      0.001812    475.25818    587.75305
  558.0      0.001792    475.15982    576.56885
  533.0      0.001876    475.06128    564.43329
  538.0      0.001859    474.96259    552.82465
  553.0      0.001808    474.86377    542.65112
  491.0      0.002037    474.76480    534.36890
  535.0      0.001869    474.66565    528.09546
  541.0      0.001848    474.56638    523.72906
  547.0      0.001828    474.46692    521.01959
  533.0      0.001876    474.36734    519.64447
  579.0      0.001727    474.26755    519.42767
  487.0      0.002053    474.16763    519.78601
  511.0      0.001957    474.06750    520.53870
  520.0      0.001923    473.96725    521.57513
  487.0      0.002053    473.86682    522.56891
  551.0      0.001815    473.76617    524.23981
  560.0      0.001786    473.66534    526.66766
  517.0      0.001934    473.56436    530.07703
  552.0      0.001812    473.46317    534.80347
  517.0      0.001934    473.36182    541.04175
  505.0      0.001980    473.26025    548.52527
  570.0      0.001754    473.15848    556.33496
  531.0      0.001883    473.05655    562.71820
  611.0      0.001637    472.95441    565.60352
  573.0      0.001745    472.85205    564.18573
  578.0      0.001730    472.74951    559.72772
  560.0      0.001786    472.64676    554.51270
  547.0      0.001828    472.54382    550.79163
  587.0      0.001704    472.44061    550.54364
  563.0      0.001776    472.33725    555.60645
  584.0      0.001712    472.23364    567.86536
  633.0      0.001580    472.12979    588.88275
  616.0      0.001623    472.02576    619.83594
  628.0      0.001592    471.92148    660.50464
  700.0      0.001429    471.81702    708.31921
  688.0      0.001453    471.71228    757.05432
  761.0      0.001314    471.60736    796.34412
  799.0      0.001252    471.50217    815.94537
  844.0      0.001185    471.39673    813.80463
  816.0      0.001225    471.29111    796.53455
  867.0      0.001153    471.18521    772.99591
  780.0      0.001282    471.07907    750.64227
  797.0      0.001255    470.97275    734.71033
  793.0      0.001261    470.86612    728.46198
  756.0      0.001323    470.75925    734.38831
  721.0      0.001387    470.65213    752.68781
  732.0      0.001366    470.54477    783.87305
  796.0      0.001256    470.43716    825.47174
  896.0      0.001116    470.32928    870.35419
  823.0      0.001215    470.22116    904.86377
  903.0      0.001107    470.11276    911.72144
  866.0      0.001155    470.00412    882.32153
  813.0      0.001230    469.89523    825.66376
  745.0      0.001342    469.78604    758.57306
  686.0      0.001458    469.67661    694.62457
  668.0      0.001497    469.56689    640.88782
  613.0      0.001631    469.45694    599.76245
  603.0      0.001658    469.34668    570.73218
  609.0      0.001642    469.23615    551.72638
  548.0      0.001825    469.12537    540.19519
  593.0      0.001686    469.01428    533.81903
  555.0      0.001802    468.90292    530.81201
  572.0      0.001748    468.79132    529.91467
  597.0      0.001675    468.67938    530.23273
  547.0      0.001828    468.56720    531.17609
  546.0      0.001832    468.45471    531.88965
  524.0      0.001908    468.34195    532.02985
  533.0      0.001876    468.22891    531.46472
  581.0      0.001721    468.11554    530.46094
  565.0      0.001770    468.00189    529.54504
  551.0      0.001815    467.88797    529.29095
  560.0      0.001786    467.77374    530.20044
  544.0      0.001838    467.65921    532.68756
  538.0      0.001859    467.54440    537.06403
  547.0      0.001828    467.42926    543.58551
  553.0      0.001808    467.31384    552.42963
  576.0      0.001736    467.19815    563.70441
  561.0      0.001783    467.08215    577.46136
  620.0      0.001613    466.96582    593.71906
  618.0      0.001618    466.84918    612.47607
  663.0      0.001508    466.73227    633.66937
  648.0      0.001543    466.61499    657.04327
  666.0      0.001502    466.49747    682.03650
  710.0      0.001408    466.37961    707.77063
  738.0      0.001355    466.26141    733.21924
  768.0      0.001302    466.14297    757.28174
  784.0      0.001276    466.02414    778.38324
  765.0      0.001307    465.90503    793.76050
  829.0      0.001206    465.78561    799.54535
  757.0      0.001321    465.66586    792.51025
  792.0      0.001263    465.54581    772.65192
  739.0      0.001353    465.42545    743.57880
  744.0      0.001344    465.30478    710.25256
  705.0      0.001418    465.18375    676.79828
  684.0      0.001462    465.06241    645.82849
  583.0      0.001715    464.94077    618.69116
  578.0      0.001730    464.81876    595.84845
  573.0      0.001745    464.69647    577.18976
  578.0      0.001730    464.57382    562.36047
  518.0      0.001931    464.45090    550.79938
  548.0      0.001825    464.32758    542.14581
  546.0      0.001832    464.20401    536.17035
  560.0      0.001786    464.08008    532.80316
  525.0      0.001905    463.95584    532.01007
  498.0      0.002008    463.83121    533.75909
  576.0      0.001736    463.70630    537.78333
  576.0      0.001736    463.58105    543.39459
  530.0      0.001887    463.45547    549.23767
  564.0      0.001773    463.32956    553.21661
  518.0      0.001931    463.20337    553.29254
  520.0      0.001923    463.07678    549.19708
  585.0      0.001709    462.94989    542.75293
  569.0      0.001757    462.82263    536.32697
  538.0      0.001859    462.69510    531.71417
  536.0      0.001866    462.56717    530.07190
  544.0      0.001838    462.43890    532.13599
  577.0      0.001733    462.31036    538.36523
  564.0      0.001773    462.18146    549.00372
  567.0      0.001764    462.05225    564.07269
  592.0      0.001689    461.92264    583.29364
  602.0      0.001661    461.79272    605.95886
  636.0      0.001572    461.66251    630.64648
  675.0      0.001481    461.53192    654.97974
  665.0      0.001504    461.40097    675.71930
  721.0      0.001387    461.26971    689.85022
  702.0      0.001425    461.13812    696.64569
  717.0      0.001395    461.00623    698.40930
  683.0      0.001464    460.87396    698.66925
  710.0      0.001408    460.74136    699.97876
  712.0      0.001404    460.60843    703.17505
  702.0      0.001425    460.47513    707.27747
  675.0      0.001481    460.34152    710.16656
  697.0      0.001435    460.20758    710.83508
  703.0      0.001422    460.07330    710.56445
  751.0      0.001332    459.93869    710.98676
  739.0      0.001353    459.80371    712.17169
  736.0      0.001359    459.66843    712.64032
  756.0      0.001323    459.53278    710.67480
  687.0      0.001456    459.39682    705.01056
  715.0      0.001399    459.26050    696.95935
  724.0      0.001381    459.12387    688.85614
  662.0      0.001511    458.98688    683.66107
  715.0      0.001399    458.84961    684.15710
  680.0      0.001471    458.71194    692.57391
  708.0      0.001412    458.57397    710.38660
  687.0      0.001456    458.43564    737.88904
  760.0      0.001316    458.29700    773.65985
  837.0      0.001195    458.15799    814.11548
  913.0      0.001095    458.01868    853.58228
  862.0      0.001160    457.87903    885.30664
  887.0      0.001127    457.73904    904.27094
  973.0      0.001028    457.59875    911.84259
  875.0      0.001143    457.45810    916.57343
  914.0      0.001094    457.31711    928.16547
  897.0      0.001115    457.17578    952.06512
  921.0      0.001086    457.03415    988.02588
  1068.0     0.000936    456.89215    1030.09644
  1149.0     0.000870    456.74988    1067.27258
  1109.0     0.000902    456.60724    1087.08020
  1121.0     0.000892    456.46429    1082.21753
  1081.0     0.000925    456.32101    1053.95276
  1044.0     0.000958    456.17740    1007.59021
  894.0      0.001119    456.03345    946.75317
  875.0      0.001143    455.88919    874.82941
  839.0      0.001192    455.74460    799.02203
  708.0      0.001412    455.59967    728.01495
  676.0      0.001479    455.45444    667.60510
  616.0      0.001623    455.30890    619.93976
  651.0      0.001536    455.16302    584.66071
  537.0      0.001862    455.01682    560.04340
  526.0      0.001901    454.87030    543.84497
  554.0      0.001805    454.72342    533.89520
  575.0      0.001739    454.57629    528.42004
  556.0      0.001799    454.42880    526.12445
  517.0      0.001934    454.28101    526.11365
  526.0      0.001901    454.13290    527.74591
  568.0      0.001761    453.98450    530.48163
  522.0      0.001916    453.83575    533.83142
  531.0      0.001883    453.68668    537.00085
  535.0      0.001869    453.53732    539.25336
  562.0      0.001779    453.38763    539.81384
  533.0      0.001876    453.23764    538.14789
  522.0      0.001916    453.08737    534.21863
  530.0      0.001887    452.93677    528.44110
  571.0      0.001751    452.78589    521.54596
  576.0      0.001736    452.63467    514.24603
  544.0      0.001838    452.48315    507.10654
  506.0      0.001976    452.33133    500.87552
  491.0      0.002037    452.17920    495.11179
  516.0      0.001938    452.02676    490.38202
  488.0      0.002049    451.87405    486.63461
  473.0      0.002114    451.72101    483.94412
  484.0      0.002066    451.56772    482.25473
  470.0      0.002128    451.41409    481.44757
  457.0      0.002188    451.26019    481.28433
  470.0      0.002128    451.10599    481.49942
  489.0      0.002045    450.95148    481.50955
  471.0      0.002123    450.79669    480.95679
  496.0      0.002016    450.64160    479.75153
  483.0      0.002070    450.48624    478.19055
  482.0      0.002075    450.33060    476.69382
  487.0      0.002053    450.17468    475.60883
  495.0      0.002020    450.01846    475.21231
  478.0      0.002092    449.86197    475.76859
  472.0      0.002119    449.70514    477.57907
  467.0      0.002141    449.54810    480.99689
  480.0      0.002083    449.39075    486.18762
  481.0      0.002079    449.23312    493.86536
  533.0      0.001876    449.07523    503.87112
  470.0      0.002128    448.91708    515.89246
  495.0      0.002020    448.75864    528.95514
  530.0      0.001887    448.59991    541.17957
  588.0      0.001701    448.44095    550.04944
  577.0      0.001733    448.28168    553.97198
  608.0      0.001645    448.12216    553.84076
  607.0      0.001647    447.96237    552.11438
  589.0      0.001698    447.80234    550.65344
  577.0      0.001733    447.64206    549.77594
  574.0      0.001742    447.48148    548.74506
  556.0      0.001799    447.32065    547.09546
  574.0      0.001742    447.15958    545.14362
  520.0      0.001923    446.99823    543.43610
  545.0      0.001835    446.83661    542.54846
  548.0      0.001825    446.67480    542.71167
  573.0      0.001745    446.51270    543.97382
  538.0      0.001859    446.35034    545.51819
  526.0      0.001901    446.18781    545.63068
  524.0      0.001908    446.02499    542.35199
  546.0      0.001832    445.86188    535.33588
  511.0      0.001957    445.69855    526.22162
  463.0      0.002160    445.53503    517.12738
  528.0      0.001894    445.37122    509.41876
  448.0      0.002232    445.20718    503.58093
  485.0      0.002062    445.04294    499.46173
  488.0      0.002049    444.87845    496.54965
  500.0      0.002000    444.71375    494.28964
  455.0      0.002198    444.54877    492.34921
  474.0      0.002110    444.38358    490.68390
  487.0      0.002053    444.21820    489.42441
  483.0      0.002070    444.05255    488.79559
  473.0      0.002114    443.88672    488.97092
  505.0      0.001980    443.72064    490.32007
  519.0      0.001927    443.55441    493.42151
  505.0      0.001980    443.38788    499.19937
  486.0      0.002058    443.22116    508.94263
  574.0      0.001742    443.05426    524.04376
  548.0      0.001825    442.88712    545.77960
  556.0      0.001799    442.71976    574.61566
  606.0      0.001650    442.55222    609.54761
  597.0      0.001675    442.38446    647.24890
  664.0      0.001506    442.21649    681.05054
  660.0      0.001515    442.04837    701.05383
  681.0      0.001468    441.88004    698.99670
  688.0      0.001453    441.71149    675.52875
  664.0      0.001506    441.54276    639.57306
  559.0      0.001789    441.37381    600.75891
  540.0      0.001852    441.20468    565.26447
  527.0      0.001898    441.03537    535.95917
  511.0      0.001957    440.86588    513.49365
  518.0      0.001931    440.69623    497.19864
  474.0      0.002110    440.52637    485.79675
  495.0      0.002020    440.35632    477.92252
  462.0      0.002165    440.18610    472.42392
  485.0      0.002062    440.01572    468.46472
  430.0      0.002326    439.84515    465.83206
  460.0      0.002174    439.67441    463.55298
  462.0      0.002165    439.50351    461.76840
  462.0      0.002165    439.33246    460.36246
  430.0      0.002326    439.16122    459.27048
  427.0      0.002342    438.98984    458.57037
  421.0      0.002375    438.81827    457.97690
  432.0      0.002315    438.64658    457.58615
  442.0      0.002262    438.47470    457.37845
  459.0      0.002179    438.30264    457.34116
  459.0      0.002179    438.13049    457.46854
  457.0      0.002188    437.95816    457.76288
  411.0      0.002433    437.78571    458.23367
  441.0      0.002268    437.61310    458.90213
  444.0      0.002252    437.44034    459.83160
  422.0      0.002370    437.26743    461.01944
  481.0      0.002079    437.09436    462.59790
  474.0      0.002110    436.92120    464.73602
  462.0      0.002165    436.74786    467.70282
  469.0      0.002132    436.57443    471.89630
  505.0      0.001980    436.40088    477.67184
  482.0      0.002075    436.22717    485.98532
  472.0      0.002119    436.05334    497.23792
  488.0      0.002049    435.87939    511.78717
  526.0      0.001901    435.70532    529.57471
  531.0      0.001883    435.53113    549.87976
  573.0      0.001745    435.35681    571.04999
  573.0      0.001745    435.18240    590.54828
  615.0      0.001626    435.00790    606.45044
  606.0      0.001650    434.83325    620.28436
  597.0      0.001675    434.65851    637.57379
  619.0      0.001616    434.48361    664.77295
  675.0      0.001481    434.30869    706.23297
  755.0      0.001325    434.13361    762.72046
  823.0      0.001215    433.95844    830.32965
  898.0      0.001114    433.78317    898.99139
  913.0      0.001095    433.60785    951.58795
  990.0      0.001010    433.43243    969.33026
  892.0      0.001121    433.25690    945.09344
  900.0      0.001111    433.08127    890.08081
  820.0      0.001220    432.90558    823.25250
  712.0      0.001404    432.72977    759.45166
  709.0      0.001410    432.55389    706.55884
  702.0      0.001425    432.37796    666.91418
  644.0      0.001553    432.20193    638.97992
  643.0      0.001555    432.02588    618.94757
  588.0      0.001701    431.84970    602.67108
  599.0      0.001669    431.67349    587.38947
  593.0      0.001686    431.49716    572.13470
  578.0      0.001730    431.32080    556.94421
  567.0      0.001764    431.14438    542.10992
  559.0      0.001789    430.96786    528.02051
  470.0      0.002128    430.79132    515.19385
  541.0      0.001848    430.61475    504.13705
  516.0      0.001938    430.43808    495.16275
  495.0      0.002020    430.26138    488.33463
  485.0      0.002062    430.08466    483.58572
  491.0      0.002037    429.90781    480.53571
  483.0      0.002070    429.73099    479.05685
  472.0      0.002119    429.55408    478.55823
  492.0      0.002033    429.37717    478.83368
  544.0      0.001838    429.20023    479.65405
  508.0      0.001969    429.02325    481.01935
  455.0      0.002198    428.84622    483.24667
  505.0      0.001980    428.66916    486.93460
  516.0      0.001938    428.49207    492.84695
  549.0      0.001821    428.31494    501.61850
  508.0      0.001969    428.13779    514.25586
  577.0      0.001733    427.96066    530.95929
  541.0      0.001848    427.78345    551.52057
  563.0      0.001776    427.60632    574.83209
  624.0      0.001603    427.42911    598.48541
  590.0      0.001695    427.25186    618.63629
  618.0      0.001618    427.07465    631.23468
  635.0      0.001575    426.89740    634.68243
  617.0      0.001621    426.72015    630.76202
  619.0      0.001616    426.54291    622.55658
  582.0      0.001718    426.36566    612.56396
  621.0      0.001610    426.18845    602.34021
  557.0      0.001795    426.01120    592.61768
  566.0      0.001767    425.83398    583.41223
  555.0      0.001802    425.65677    574.28027
  567.0      0.001764    425.47955    564.77350
  549.0      0.001821    425.30237    554.85583
  564.0      0.001773    425.12515    544.91608
  514.0      0.001946    424.94800    535.69208
  527.0      0.001898    424.77084    527.92474
  489.0      0.002045    424.59375    522.21558
  516.0      0.001938    424.41666    518.95251
  541.0      0.001848    424.23956    518.27728
  521.0      0.001919    424.06253    520.05048
  569.0      0.001757    423.88550    523.80109
  532.0      0.001880    423.70853    528.66882
  519.0      0.001927    423.53156    533.45502
  545.0      0.001835    423.35464    537.07208
  546.0      0.001832    423.17786    539.40729
  595.0      0.001681    423.00101    541.77216
  562.0      0.001779    422.82422    546.26959
  536.0      0.001866    422.64749    554.74310
  554.0      0.001805    422.47079    568.06909
  582.0      0.001718    422.29416    585.81116
  644.0      0.001553    422.11758    605.95441
  619.0      0.001616    421.94107    624.44934
  600.0      0.001667    421.76462    635.71173
  602.0      0.001661    421.58823    636.13403
  617.0      0.001621    421.41187    628.36151
  648.0      0.001543    421.23560    619.72400
  614.0      0.001629    421.05936    617.39972
  578.0      0.001730    420.88321    626.12988
  657.0      0.001522    420.70715    648.11755
  690.0      0.001449    420.53113    683.17407
  728.0      0.001374    420.35522    728.40759
  748.0      0.001337    420.17941    777.82928
  822.0      0.001217    420.00363    821.38135
  843.0      0.001186    419.82794    846.67444
  848.0      0.001179    419.65234    844.30389
  844.0      0.001185    419.47684    814.66040
  811.0      0.001233    419.30142    767.23102
  706.0      0.001416    419.12607    713.40393
  674.0      0.001484    418.95081    661.63385
  651.0      0.001536    418.77570    616.89246
  613.0      0.001631    418.60062    581.54932
  587.0      0.001704    418.42572    556.16235
  529.0      0.001890    418.25082    540.07684
  566.0      0.001767    418.07608    531.89081
  536.0      0.001866    417.90143    529.86304
  573.0      0.001745    417.72690    532.09448
  529.0      0.001890    417.55246    536.42322
  568.0      0.001761    417.37817    540.58691
  515.0      0.001942    417.20398    542.52643
  521.0      0.001919    417.02991    541.30560
  509.0      0.001965    416.85593    537.33826
  546.0      0.001832    416.68210    531.51410
  547.0      0.001828    416.50836    524.46399
  526.0      0.001901    416.33475    516.56683
  493.0      0.002028    416.16129    508.16357
  504.0      0.001984    415.98795    499.67435
  492.0      0.002033    415.81479    491.49411
  458.0      0.002183    415.64169    483.92975
  482.0      0.002075    415.46872    477.20779
  436.0      0.002294    415.29593    471.51627
  467.0      0.002141    415.12323    467.03851
  424.0      0.002358    414.95071    463.95370
  456.0      0.002193    414.77835    462.40717
  434.0      0.002304    414.60608    462.46228
  489.0      0.002045    414.43405    464.03860
  457.0      0.002188    414.26208    466.84244
  475.0      0.002105    414.09027    470.27420
  476.0      0.002101    413.91864    473.34189
  486.0      0.002058    413.74713    474.78281
  467.0      0.002141    413.57581    473.62070
  462.0      0.002165    413.40466    469.92719
  471.0      0.002123    413.23364    464.60562
  490.0      0.002041    413.06284    458.78128
  432.0      0.002315    412.89215    453.28128
  466.0      0.002146    412.72162    448.60211
  426.0      0.002347    412.55127    444.98779
  446.0      0.002242    412.38110    442.51932
  454.0      0.002203    412.21112    441.20154
  415.0      0.002410    412.04129    441.04730
  436.0      0.002294    411.87164    442.15741
  403.0      0.002481    411.70215    444.77893
  446.0      0.002242    411.53290    449.33582
  451.0      0.002217    411.36380    456.41144
  425.0      0.002353    411.19485    466.66626
  491.0      0.002037    411.02612    480.68555
  526.0      0.001901    410.85760    498.75711
  522.0      0.001916    410.68924    520.59021
  492.0      0.002033    410.52109    544.97430
  582.0      0.001718    410.35309    569.38776
  568.0      0.001761    410.18536    589.90747
  623.0      0.001605    410.01779    602.20917
  582.0      0.001718    409.85040    603.51233
  569.0      0.001757    409.68326    593.76172
  583.0      0.001715    409.51630    575.41791
  571.0      0.001751    409.34952    552.39642
  555.0      0.001802    409.18295    528.53998
  514.0      0.001946    409.01660    506.57635
  501.0      0.001996    408.85049    487.98120
  474.0      0.002110    408.68457    473.29166
  457.0      0.002188    408.51886    462.44720
  417.0      0.002398    408.35339    455.06674
  423.0      0.002364    408.18811    450.57947
  486.0      0.002058    408.02307    448.43042
  470.0      0.002128    407.85825    448.08078
  438.0      0.002283    407.69363    449.04657
  439.0      0.002278    407.52924    450.86975
  472.0      0.002119    407.36514    453.07166
  451.0      0.002217    407.20123    455.11810
  419.0      0.002387    407.03757    456.43887
  462.0      0.002165    406.87408    456.56610
  469.0      0.002132    406.71088    455.33432
  475.0      0.002105    406.54788    452.97238
  507.0      0.001972    406.38513    449.87808
  400.0      0.002500    406.22266    446.53705
  484.0      0.002066    406.06039    443.35556
  405.0      0.002469    405.89841    440.52289
  419.0      0.002387    405.73663    438.22681
  425.0      0.002353    405.57510    436.54343
  398.0      0.002513    405.41382    435.48639
  469.0      0.002132    405.25281    435.02374
  418.0      0.002392    405.09204    435.09332
  469.0      0.002132    404.93155    435.61520
  468.0      0.002137    404.77133    436.50134
  405.0      0.002469    404.61133    437.66385
  428.0      0.002336    404.45157    439.03064
  430.0      0.002326    404.29211    440.49997
  436.0      0.002294    404.13287    441.99854
  474.0      0.002110    403.97394    443.45053
  464.0      0.002155    403.81528    444.77020
  443.0      0.002257    403.65686    445.86664
  445.0      0.002247    403.49872    446.64862
  471.0      0.002123    403.34088    447.03632
  434.0      0.002304    403.18329    446.97287
  431.0      0.002320    403.02597    446.43726
  448.0      0.002232    402.86893    445.44806
  439.0      0.002278    402.71216    444.06128
  449.0      0.002227    402.55569    442.17963
  429.0      0.002331    402.39951    440.25879
  469.0      0.002132    402.24359    438.21448
  454.0      0.002203    402.08798    436.13583
  444.0      0.002252    401.93265    434.10086
  474.0      0.002110    401.77759    432.17746
  419.0      0.002387    401.62280    430.42435
  407.0      0.002457    401.46838    428.89590
  405.0      0.002469    401.31418    427.64694
  483.0      0.002070    401.16031    426.74158
  438.0      0.002283    401.00671    426.26309
  427.0      0.002342    400.85349    426.32654
  451.0      0.002217    400.70047    427.10956
  418.0      0.002392    400.54779    428.78647
  432.0      0.002315    400.39542    431.63983
  390.0      0.002564    400.24338    435.97217
  477.0      0.002096    400.09161    442.09091
  444.0      0.002252    399.94016    450.24915
  473.0      0.002114    399.78900    460.54712
  477.0      0.002096    399.63815    472.81659
  486.0      0.002058    399.48767    486.54236
  514.0      0.001946    399.33746    500.86691
  496.0      0.002016    399.18762    514.59332
  524.0      0.001908    399.03806    526.34344
  536.0      0.001866    398.88879    534.88104
  538.0      0.001859    398.73987    539.16827
  552.0      0.001812    398.59125    538.13434
  524.0      0.001908    398.44296    531.19946
  544.0      0.001838    398.29504    519.22137
  513.0      0.001949    398.14743    504.40112
  532.0      0.001880    398.00015    489.21271
  460.0      0.002174    397.85321    475.50955
  473.0      0.002114    397.70654    464.42178
  447.0      0.002237    397.56024    456.50827
  454.0      0.002203    397.41431    451.93323
  454.0      0.002203    397.26868    450.57639
  485.0      0.002062    397.12341    452.09930
  427.0      0.002342    396.97849    455.97299
  467.0      0.002141    396.83389    461.46484
  503.0      0.001988    396.68964    467.60028
  506.0      0.001976    396.54572    473.20462
  515.0      0.001942    396.40219    477.20233
  500.0      0.002000    396.25891    479.08594
  490.0      0.002041    396.11609    479.04352
  486.0      0.002058    395.97357    477.56265
  465.0      0.002151    395.83142    475.03345
  494.0      0.002024    395.68958    471.71509
  466.0      0.002146    395.54816    467.90836
  458.0      0.002183    395.40701    464.04056
  429.0      0.002331    395.26630    460.59384
  440.0      0.002273    395.12595    457.97693
  422.0      0.002370    394.98593    456.46088
  470.0      0.002128    394.84631    456.17831
  464.0      0.002155    394.70697    457.14783
  464.0      0.002155    394.56808    459.29477
  472.0      0.002119    394.42947    462.45819
  455.0      0.002198    394.29132    466.38678
  471.0      0.002123    394.15356    470.84946
  492.0      0.002033    394.01608    475.27020
  503.0      0.001988    393.87903    479.34784
  457.0      0.002188    393.74231    482.72995
  483.0      0.002070    393.60602    485.15686
  473.0      0.002114    393.47003    486.45569
  475.0      0.002105    393.33453    486.47742
  425.0      0.002353    393.19931    485.03760
  472.0      0.002119    393.06451    482.01175
  475.0      0.002105    392.93015    477.31424
  494.0      0.002024    392.79611    471.17209
  464.0      0.002155    392.66248    463.96759
  501.0      0.001996    392.52921    456.22702
  474.0      0.002110    392.39636    448.50754
  423.0      0.002364    392.26385    441.28119
  443.0      0.002257    392.13177    434.87192
  433.0      0.002309    392.00009    429.46045
  383.0      0.002611    391.86884    425.11810
  416.0      0.002404    391.73795    421.84314
  442.0      0.002262    391.60742    419.60898
  427.0      0.002342    391.47736    418.29367
  428.0      0.002336    391.34760    417.81628
  454.0      0.002203    391.21835    418.05194
  414.0      0.002415    391.08945    418.84384
  404.0      0.002475    390.96097    420.00192
  434.0      0.002304    390.83292    421.28986
  440.0      0.002273    390.70520    422.42847
  457.0      0.002188    390.57797    423.13712
  448.0      0.002232    390.45108    423.21799
  443.0      0.002257    390.32465    422.63791
  410.0      0.002439    390.19861    421.53131
  429.0      0.002331    390.07303    420.12451
  398.0      0.002513    389.94778    418.64642
  423.0      0.002364    389.82303    417.27997
  447.0      0.002237    389.69870    416.15689
  406.0      0.002463    389.57471    415.34167
  430.0      0.002326    389.45120    414.88071
  408.0      0.002451    389.32809    414.79108
  406.0      0.002463    389.20541    415.07925
  419.0      0.002387    389.08316    415.75558
  438.0      0.002283    388.96133    416.84760
  404.0      0.002475    388.83990    418.40286
  390.0      0.002564    388.71896    420.51132
  406.0      0.002463    388.59845    423.27768
  451.0      0.002217    388.47830    426.82758
  470.0      0.002128    388.35867    431.26602
  440.0      0.002273    388.23941    436.62527
  440.0      0.002273    388.12064    442.77332
  450.0      0.002222    388.00223    449.30713
  420.0      0.002381    387.88434    455.51825
  497.0      0.002012    387.76688    460.53372
  449.0      0.002227    387.64978    463.58972
  465.0      0.002151    387.53320    464.15384
  431.0      0.002320    387.41702    461.88943
  447.0      0.002237    387.30133    456.81845
  442.0      0.002262    387.18604    449.57364
  411.0      0.002433    387.07123    441.23584
  426.0      0.002347    386.95682    432.86224
  435.0      0.002299    386.84293    425.19257
  439.0      0.002278    386.72946    418.58862
  440.0      0.002273    386.61642    413.27478
  378.0      0.002646    386.50388    409.19699
  397.0      0.002519    386.39172    406.23782
  368.0      0.002717    386.28009    404.23749
  386.0      0.002591    386.16885    403.10049
  422.0      0.002370    386.05814    402.53259
  397.0      0.002519    385.94785    402.48541
  395.0      0.002532    385.83804    402.87103
  383.0      0.002611    385.72870    403.62851
  341.0      0.002933    385.61978    404.71411
  393.0      0.002545    385.51138    406.08926
  426.0      0.002347    385.40338    407.71252
  420.0      0.002381    385.29590    409.53012
  429.0      0.002331    385.18884    411.46768
  390.0      0.002564    385.08228    413.42233
  387.0      0.002584    384.97623    415.25742
  452.0      0.002212    384.87057    416.80429
  418.0      0.002392    384.76544    417.88910
  425.0      0.002353    384.66074    418.36411
  418.0      0.002392    384.55658    418.18091
  446.0      0.002242    384.45282    417.35947
  458.0      0.002183    384.34958    415.99100
  438.0      0.002283    384.24680    414.20172
  431.0      0.002320    384.14453    412.09280
  426.0      0.002347    384.04276    409.79468
  412.0      0.002427    383.94141    407.46634
  424.0      0.002358    383.84058    405.27444
  431.0      0.002320    383.74017    403.37027
  374.0      0.002674    383.64032    401.86273
  371.0      0.002695    383.54092    400.83142
  420.0      0.002381    383.44205    400.32059
  390.0      0.002564    383.34360    400.34338
  431.0      0.002320    383.24570    400.76245
  415.0      0.002410    383.14828    401.76016
  410.0      0.002439    383.05133    403.11801
  410.0      0.002439    382.95490    404.69156
  449.0      0.002227    382.85892    406.32126
  387.0      0.002584    382.76349    407.89426
  464.0      0.002155    382.66849    409.35855
  397.0      0.002519    382.57404    410.71979
  436.0      0.002294    382.48010    411.87936
  410.0      0.002439    382.38660    412.74872
  422.0      0.002370    382.29364    413.20193
  431.0      0.002320    382.20117    413.09869
  428.0      0.002336    382.10919    412.39197
  427.0      0.002342    382.01773    411.04880
  381.0      0.002625    381.92679    409.14044
  394.0      0.002538    381.83627    406.90198
  399.0      0.002506    381.74637    404.63394
  374.0      0.002674    381.65692    402.61859
  414.0      0.002415    381.56796    401.04651
  380.0      0.002632    381.47955    400.03152
  385.0      0.002597    381.39163    399.62585
  391.0      0.002558    381.30423    399.83426
  395.0      0.002532    381.21732    400.62277
  394.0      0.002538    381.13095    401.92422
  409.0      0.002445    381.04504    403.63989
  443.0      0.002257    380.95972    405.64246
  413.0      0.002421    380.87491    407.78848
  471.0      0.002123    380.79056    409.96732
  431.0      0.002320    380.70679    412.17874
  400.0      0.002500    380.62344    414.58176
  391.0      0.002558    380.54071    417.47437
  406.0      0.002463    380.45844    421.23471
  433.0      0.002309    380.37671    426.26303
  446.0      0.002242    380.29553    432.87772
  451.0      0.002217    380.21481    441.27899
  461.0      0.002169    380.13467    451.41223
  445.0      0.002247    380.05502    462.92963
  470.0      0.002128    379.97592    475.06937
  479.0      0.002088    379.89731    486.57227
  491.0      0.002037    379.81924    495.77328
  508.0      0.001969    379.74170    501.12738
  469.0      0.002132    379.66470    502.05862
  482.0      0.002075    379.58823    499.36389
  498.0      0.002008    379.51227    494.66608
  498.0      0.002008    379.43686    489.48041
  451.0      0.002217    379.36194    484.63281
  439.0      0.002278    379.28760    480.13162
  452.0      0.002212    379.21378    475.37430
  442.0      0.002262    379.14047    469.69012
  483.0      0.002070    379.06772    462.94894
  468.0      0.002137    378.99548    455.65891
  407.0      0.002457    378.92383    448.51459
  402.0      0.002488    378.85263    441.98309
  440.0      0.002273    378.78204    436.20856
  440.0      0.002273    378.71194    431.13876
  421.0      0.002375    378.64240    426.54578
  426.0      0.002347    378.57339    422.29623
  439.0      0.002278    378.50494    418.30038
  469.0      0.002132    378.43704    414.54160
  402.0      0.002488    378.36963    411.04739
  413.0      0.002421    378.30280    407.86179
  438.0      0.002283    378.23645    405.03018
  397.0      0.002519    378.17072    402.59964
  434.0      0.002304    378.10550    400.59647
  395.0      0.002532    378.04083    399.11707
  410.0      0.002439    377.97668    398.19492
  408.0      0.002451    377.91309    397.89352
  367.0      0.002725    377.85007    398.24524
  398.0      0.002513    377.78754    399.29279
  390.0      0.002564    377.72562    401.04544
  430.0      0.002326    377.66422    403.47260
  414.0      0.002415    377.60336    406.48676
  385.0      0.002597    377.54303    409.92712
  409.0      0.002445    377.48328    413.55066
  386.0      0.002591    377.42404    417.06174
  432.0      0.002315    377.36539    420.18790
  419.0      0.002387    377.30728    422.76022
  467.0      0.002141    377.24973    424.82236
  447.0      0.002237    377.19269    426.52182
  432.0      0.002315    377.13623    428.42755
  407.0      0.002457    377.08032    431.29980
  421.0      0.002375    377.02493    435.86224
  422.0      0.002370    376.97015    442.57175
  479.0      0.002088    376.91589    451.36108
  491.0      0.002037    376.86218    461.41687
  484.0      0.002066    376.80902    470.78696
  486.0      0.002058    376.75644    476.90967
  503.0      0.001988    376.70441    476.83951
  449.0      0.002227    376.65289    469.82657
  443.0      0.002257    376.60196    457.83618
  418.0      0.002392    376.55154    443.85294
  448.0      0.002232    376.50174    430.24527
  432.0      0.002315    376.45248    418.28873
  421.0      0.002375    376.40375    408.56689
  369.0      0.002710    376.35562    401.12659
  392.0      0.002551    376.30798    395.70679
  394.0      0.002538    376.26096    391.90045
  386.0      0.002591    376.21442    389.28146
  415.0      0.002410    376.16849    387.48318
  370.0      0.002703    376.12311    386.23038
  372.0      0.002688    376.07831    385.33557
  398.0      0.002513    376.03406    384.65869
  409.0      0.002445    375.99033    384.17587
  373.0      0.002681    375.94717    383.82361
  381.0      0.002625    375.90457    383.57971
  427.0      0.002342    375.86255    383.42990
  411.0      0.002433    375.82108    383.36414
  378.0      0.002646    375.78015    383.37289
  395.0      0.002532    375.73978    383.44537
  372.0      0.002688    375.69998    383.56961
  387.0      0.002584    375.66074    383.73553
  408.0      0.002451    375.62204    383.93674
  394.0      0.002538    375.58392    384.17209
  376.0      0.002660    375.54636    384.44250
  418.0      0.002392    375.50931    384.74823
  380.0      0.002632    375.47287    385.08810
  384.0      0.002604    375.43698    385.46970
  405.0      0.002469    375.40167    385.85608
  397.0      0.002519    375.36688    386.24545
  384.0      0.002604    375.33267    386.61725
  400.0      0.002500    375.29898    386.95404
  394.0      0.002538    375.26590    387.22339
  359.0      0.002786    375.23337    387.41568
  390.0      0.002564    375.20139    387.52927
  370.0      0.002703    375.16992    387.57666
  371.0      0.002695    375.13907    387.58789
  370.0      0.002703    375.10876    387.60776
  390.0      0.002564    375.07901    387.67902
  411.0      0.002433    375.04984    387.85739
  379.0      0.002639    375.02121    388.20105
  404.0      0.002475    374.99313    388.77435
  412.0      0.002427    374.96561    389.65198
  415.0      0.002410    374.93863    390.92081
  420.0      0.002381    374.91223    392.67188
  423.0      0.002364    374.88638    394.98755
  373.0      0.002681    374.86111    397.91910
  403.0      0.002481    374.83636    401.46536
  408.0      0.002451    374.81219    405.55341
  399.0      0.002506    374.78857    410.02417
  390.0      0.002564    374.76553    414.60864
  400.0      0.002500    374.74301    418.87732
  430.0      0.002326    374.72107    422.22113
  391.0      0.002558    374.69968    423.96140
  447.0      0.002237    374.67883    423.77002
  457.0      0.002188    374.65854    421.86154
  443.0      0.002257    374.63882    418.83478
  370.0      0.002703    374.61966    415.27170
  416.0      0.002404    374.60101    411.57822
  405.0      0.002469    374.58298    407.99857
  396.0      0.002525    374.56546    404.78537
  404.0      0.002475    374.54849    402.13916
  413.0      0.002421    374.53210    400.21179
  403.0      0.002481    374.51627    399.05099
  420.0      0.002381    374.50098    398.62463
  393.0      0.002545    374.48621    398.84512
  384.0      0.002604    374.47202    399.59235
  380.0      0.002632    374.45837    400.72720
  402.0      0.002488    374.44528    402.09088
  392.0      0.002551    374.43274    403.51630
  406.0      0.002463    374.42078    404.82779
  402.0      0.002488    374.40933    405.86209
  414.0      0.002415    374.39844    406.48090
  383.0      0.002611    374.38809    406.54788
  441.0      0.002268    374.37830    405.91052
  393.0      0.002545    374.36905    404.43570
  394.0      0.002538    374.36038    402.38245
  361.0      0.002770    374.35223    400.01163
  362.0      0.002762    374.34464    397.66486
  391.0      0.002558    374.33759    395.59103
  409.0      0.002445    374.33109    393.93851
  383.0      0.002611    374.32513    392.75415
  376.0      0.002660    374.31973    392.05109
  396.0      0.002525    374.31488    391.80127
  404.0      0.002475    374.31055    391.96231
  378.0      0.002646    374.30676    392.49774
  359.0      0.002786    374.30353    393.39093
  387.0      0.002584    374.30084    394.68179
  424.0      0.002358    374.29871    396.40182
  409.0      0.002445    374.29709    398.65625
  388.0      0.002577    374.29605    401.52820
  385.0      0.002597    374.29550    405.04773
  401.0      0.002494    374.29553    409.15900
  378.0      0.002646    374.29611    413.67557
  376.0      0.002660    374.29721    418.23956
  411.0      0.002433    374.29886    422.29004
  439.0      0.002278    374.30106    425.10858
  411.0      0.002433    374.30374    426.04248
  430.0      0.002326    374.30701    424.85861
  454.0      0.002203    374.31082    421.91458
  425.0      0.002353    374.31519    417.93063
  418.0      0.002392    374.32004    413.61520
  404.0      0.002475    374.32544    409.45212
  398.0      0.002513    374.33139    405.66595
  401.0      0.002494    374.33786    402.26309
  392.0      0.002551    374.34488    399.13071
  423.0      0.002364    374.35245    396.18295
  420.0      0.002381    374.36053    393.44815
  400.0      0.002500    374.36914    391.01428
  392.0      0.002551    374.37830    388.95370
  390.0      0.002564    374.38797    387.26733
  392.0      0.002551    374.39819    385.94449
  396.0      0.002525    374.40894    384.95065
  390.0      0.002564    374.42023    384.24652
  356.0      0.002809    374.43204    383.79550
  405.0      0.002469    374.44437    383.56946
  402.0      0.002488    374.45724    383.55307
  406.0      0.002463    374.47064    383.74243
  398.0      0.002513    374.48456    384.14896
  407.0      0.002457    374.49902    384.79575
  409.0      0.002445    374.51404    385.71701
  411.0      0.002433    374.52951    386.94055
  430.0      0.002326    374.54556    388.51028
  395.0      0.002532    374.56213    390.46695
  374.0      0.002674    374.57922    392.84244
  386.0      0.002591    374.59683    395.64801
  411.0      0.002433    374.61499    398.85510
  366.0      0.002732    374.63364    402.39038
  382.0      0.002618    374.65280    406.15927
  392.0      0.002551    374.67255    410.09167
  432.0      0.002315    374.69278    414.11942
  418.0      0.002392    374.71353    418.07944
  398.0      0.002513    374.73480    421.52579
  397.0      0.002519    374.75662    423.76923
  347.0      0.002882    374.77893    424.08017
  420.0      0.002381    374.80179    422.19073
  373.0      0.002681    374.82516    418.55090
  396.0      0.002525    374.84906    414.02744
  401.0      0.002494    374.87347    409.44153
  404.0      0.002475    374.89838    405.35959
  395.0      0.002532    374.92383    402.10434
  389.0      0.002571    374.94980    399.82486
  413.0      0.002421    374.97629    398.55518
  407.0      0.002457    375.00330    398.26099
  417.0      0.002398    375.03079    398.87561
  414.0      0.002415    375.05887    400.32806
  401.0      0.002494    375.08743    402.55905
  398.0      0.002513    375.11649    405.52322
  401.0      0.002494    375.14609    409.18607
  409.0      0.002445    375.17621    413.50992
  399.0      0.002506    375.20685    418.43628
  412.0      0.002427    375.23798    423.86996
  436.0      0.002294    375.26965    429.66113
  424.0      0.002358    375.30182    435.58746
  449.0      0.002227    375.33450    441.34216
  458.0      0.002183    375.36771    446.52261
  427.0      0.002342    375.40146    450.64795
  434.0      0.002304    375.43567    453.21881
  451.0      0.002217    375.47046    453.84094
  425.0      0.002353    375.50571    452.36786
  444.0      0.002252    375.54150    448.99838
  450.0      0.002222    375.57779    444.12640
  458.0      0.002183    375.61459    438.32764
  426.0      0.002347    375.65195    432.13132
  421.0      0.002375    375.68979    425.96927
  423.0      0.002364    375.72815    420.16302
  408.0      0.002451    375.76703    414.93652
  398.0      0.002513    375.80643    410.43506
  428.0      0.002336    375.84631    406.73993
  416.0      0.002404    375.88672    403.87970
  419.0      0.002387    375.92767    401.83762
  416.0      0.002404    375.96912    400.55829
  439.0      0.002278    376.01111    399.95163
  429.0      0.002331    376.05356    399.91183
  402.0      0.002488    376.09656    400.24615
  386.0      0.002591    376.14008    400.77383
  372.0      0.002688    376.18408    401.26083
  397.0      0.002519    376.22864    401.46365
  403.0      0.002481    376.27368    401.18939
  396.0      0.002525    376.31927    400.35663
  393.0      0.002545    376.36536    399.02310
  390.0      0.002564    376.41199    397.33633
  361.0      0.002770    376.45911    395.47348
  363.0      0.002755    376.50674    393.57230
  368.0      0.002717    376.55490    391.75183
  385.0      0.002597    376.60361    390.08942
  398.0      0.002513    376.65280    388.63196
  388.0      0.002577    376.70248    387.40314
  383.0      0.002611    376.75275    386.41309
  390.0      0.002564    376.80350    385.65894
  428.0      0.002336    376.85477    385.13873
  382.0      0.002618    376.90656    384.91962
  391.0      0.002558    376.95889    384.87363
  396.0      0.002525    377.01169    385.08090
  394.0      0.002538    377.06506    385.55969
  382.0      0.002618    377.11896    386.32657
  400.0      0.002500    377.17337    387.38757
  405.0      0.002469    377.22830    388.72690
  389.0      0.002571    377.28372    390.29333
  411.0      0.002433    377.33972    391.98431
  396.0      0.002525    377.39621    393.62592
  412.0      0.002427    377.45328    394.96613
  412.0      0.002427    377.51083    395.72076
  397.0      0.002519    377.56891    395.69965
  399.0      0.002506    377.62750    394.92877
  399.0      0.002506    377.68665    393.63187
  396.0      0.002525    377.74634    392.20151
  397.0      0.002519    377.80652    390.67209
  401.0      0.002494    377.86728    389.30988
  425.0      0.002353    377.92856    388.20468
  398.0      0.002513    377.99036    387.40549
  391.0      0.002558    378.05267    386.92609
  412.0      0.002427    378.11554    386.75989
  387.0      0.002584    378.17896    386.89453
  383.0      0.002611    378.24289    387.30280
  439.0      0.002278    378.30740    387.95847
  382.0      0.002618    378.37244    388.84729
  421.0      0.002375    378.43799    389.95874
  368.0      0.002717    378.50409    391.25211
  400.0      0.002500    378.57074    392.70071
  405.0      0.002469    378.63794    394.25436
  424.0      0.002358    378.70566    395.84451
  426.0      0.002347    378.77396    397.38739
  379.0      0.002639    378.84277    398.76569
  385.0      0.002597    378.91217    399.97934
  387.0      0.002584    378.98209    400.80640
  402.0      0.002488    379.05258    401.33420
  399.0      0.002506    379.12360    401.65607
  374.0      0.002674    379.19516    401.94412
  407.0      0.002457    379.26730    402.41232
  390.0      0.002564    379.34000    403.27127
  410.0      0.002439    379.41327    404.69482
  389.0      0.002571    379.48709    406.79688
  406.0      0.002463    379.56146    409.60800
  422.0      0.002370    379.63638    413.06750
  431.0      0.002320    379.71188    416.92862
  397.0      0.002519    379.78793    420.83377
  454.0      0.002203    379.86453    424.23596
  442.0      0.002262    379.94177    426.69019
  412.0      0.002427    380.01953    428.07492
  429.0      0.002331    380.09787    428.70703
  412.0      0.002427    380.17676    429.09195
  413.0      0.002421    380.25623    429.74634
  428.0      0.002336    380.33627    430.54721
  462.0      0.002165    380.41690    431.46835
  435.0      0.002299    380.49814    432.19052
  444.0      0.002252    380.57990    432.42188
  449.0      0.002227    380.66229    432.08719
  501.0      0.001996    380.74521    431.33261
  438.0      0.002283    380.82877    430.23862
  406.0      0.002463    380.91287    428.81143
  420.0      0.002381    380.99762    427.00183
  407.0      0.002457    381.08292    424.78345
  407.0      0.002457    381.16876    422.19394
  408.0      0.002451    381.25528    419.35019
  442.0      0.002262    381.34235    416.39575
  443.0      0.002257    381.43002    413.46802
  422.0      0.002370    381.51828    410.67105
  421.0      0.002375    381.60718    408.08826
  421.0      0.002375    381.69662    405.77802
  406.0      0.002463    381.78674    403.77887
  378.0      0.002646    381.87741    402.11194
  406.0      0.002463    381.96869    400.78354
  437.0      0.002288    382.06061    399.78751
  426.0      0.002347    382.15311    399.10886
  423.0      0.002364    382.24622    398.73538
  381.0      0.002625    382.33997    398.62973
  390.0      0.002564    382.43433    398.77567
  394.0      0.002538    382.52930    399.14905
  415.0      0.002410    382.62485    399.73160
  445.0      0.002247    382.72107    400.47742
  397.0      0.002519    382.81790    401.36194
  401.0      0.002494    382.91537    402.34695
  427.0      0.002342    383.01346    403.51059
  416.0      0.002404    383.11218    404.58353
  412.0      0.002427    383.21152    405.64639
  386.0      0.002591    383.31149    406.66833
  371.0      0.002695    383.41208    407.58820
  371.0      0.002695    383.51334    408.46829
  394.0      0.002538    383.61520    409.28183
  394.0      0.002538    383.71771    410.07263
  409.0      0.002445    383.82089    410.90912
  432.0      0.002315    383.92468    411.86337
  380.0      0.002632    384.02914    412.96417
  397.0      0.002519    384.13422    414.13635
  376.0      0.002660    384.23996    415.14801
  399.0      0.002506    384.34631    415.61353
  412.0      0.002427    384.45334    415.14377
  405.0      0.002469    384.56107    413.63669
  415.0      0.002410    384.66934    411.33026
  387.0      0.002584    384.77838    408.70544
  416.0      0.002404    384.88800    406.17130
  435.0      0.002299    384.99832    403.98798
  420.0      0.002381    385.10928    402.28592
  399.0      0.002506    385.22086    401.10236
  402.0      0.002488    385.33316    400.41473
  376.0      0.002660    385.44611    400.16742
  428.0      0.002336    385.55972    400.30457
  413.0      0.002421    385.67398    400.76743
  419.0      0.002387    385.78894    401.54163
  405.0      0.002469    385.90451    402.63959
  395.0      0.002532    386.02081    404.08502
  446.0      0.002242    386.13773    405.90747
  420.0      0.002381    386.25534    408.13766
  398.0      0.002513    386.37363    410.78821
  416.0      0.002404    386.49258    413.84854
  412.0      0.002427    386.61221    417.32245
  407.0      0.002457    386.73251    421.19409
  403.0      0.002481    386.85349    425.45248
  435.0      0.002299    386.97513    430.11469
  435.0      0.002299    387.09747    435.27567
  475.0      0.002105    387.22046    441.17673
  485.0      0.002062    387.34409    448.29691
  440.0      0.002273    387.46848    457.33502
  445.0      0.002247    387.59348    469.06702
  452.0      0.002212    387.71921    484.09818
  483.0      0.002070    387.84555    502.59128
  499.0      0.002004    387.97266    523.93042
  506.0      0.001976    388.10037    546.44128
  553.0      0.001808    388.22876    567.19611
  621.0      0.001610    388.35788    582.59979
  581.0      0.001721    388.48761    589.61609
  590.0      0.001695    388.61807    587.09619
  571.0      0.001751    388.74918    575.54340
  597.0      0.001675    388.88101    556.94489
  521.0      0.001919    389.01343    534.45941
  527.0      0.001898    389.14661    511.29587
  488.0      0.002049    389.28040    489.71994
  497.0      0.002012    389.41486    470.90182
  461.0      0.002169    389.55005    455.13715
  445.0      0.002247    389.68585    442.44409
  473.0      0.002114    389.82236    432.56473
  433.0      0.002309    389.95950    425.07516
  436.0      0.002294    390.09738    419.49152
  413.0      0.002421    390.23584    415.35840
  404.0      0.002475    390.37503    412.29706
  422.0      0.002370    390.51483    410.03284
  418.0      0.002392    390.65527    408.31363
  433.0      0.002309    390.79642    407.00717
  413.0      0.002421    390.93817    406.01001
  406.0      0.002463    391.08066    405.25308
  425.0      0.002353    391.22372    404.71930
  418.0      0.002392    391.36746    404.32059
  424.0      0.002358    391.51181    404.06494
  403.0      0.002481    391.65683    403.93869
  438.0      0.002283    391.80249    403.93372
  417.0      0.002398    391.94873    404.04739
  416.0      0.002404    392.09570    404.28168
  414.0      0.002415    392.24323    404.64413
  401.0      0.002494    392.39142    405.15274
  384.0      0.002604    392.54016    405.81717
  402.0      0.002488    392.68961    406.66751
  389.0      0.002571    392.83960    407.73688
  415.0      0.002410    392.99020    409.06641
  413.0      0.002421    393.14145    410.70645
  419.0      0.002387    393.29321    412.71393
  395.0      0.002532    393.44568    415.15250
  430.0      0.002326    393.59866    418.09982
  440.0      0.002273    393.75226    421.59088
  426.0      0.002347    393.90637    425.70248
  402.0      0.002488    394.06116    430.49472
  424.0      0.002358    394.21640    436.03003
  458.0      0.002183    394.37219    442.23682
  425.0      0.002353    394.52866    449.04831
  479.0      0.002088    394.68558    456.26697
  462.0      0.002165    394.84308    463.62436
  506.0      0.001976    395.00107    470.89569
  480.0      0.002083    395.15961    478.11267
  462.0      0.002165    395.31863    485.65887
  499.0      0.002004    395.47818    493.97440
  499.0      0.002004    395.63828    503.19370
  489.0      0.002045    395.79880    512.82715
  505.0      0.001980    395.95984    521.65601
  527.0      0.001898    396.12131    527.74255
  528.0      0.001894    396.28333    529.20923
  491.0      0.002037    396.44574    525.29114
  494.0      0.002024    396.60864    516.95557
  487.0      0.002053    396.77191    506.19952
  425.0      0.002353    396.93561    494.93155
  469.0      0.002132    397.09982    484.45959
  445.0      0.002247    397.26434    475.56281
  446.0      0.002242    397.42935    468.69489
  437.0      0.002288    397.59467    464.07919
  509.0      0.001965    397.76044    461.73727
  449.0      0.002227    397.92648    461.55063
  446.0      0.002242    398.09293    463.36169
  478.0      0.002092    398.25967    467.04642
  485.0      0.002062    398.42673    472.50253
  474.0      0.002110    398.59415    479.59894
  472.0      0.002119    398.76184    488.13116
  496.0      0.002016    398.92987    497.79181
  527.0      0.001898    399.09808    508.13843
  497.0      0.002012    399.26663    518.57611
  518.0      0.001931    399.43536    528.40540
  514.0      0.001946    399.60431    537.00116
  526.0      0.001901    399.77353    544.11115
  545.0      0.001835    399.94290    550.09180
  569.0      0.001757    400.11249    555.84192
  576.0      0.001736    400.28223    562.42279
  545.0      0.001835    400.45218    570.59882
  536.0      0.001866    400.62216    580.54895
  597.0      0.001675    400.79233    591.78784
  601.0      0.001664    400.96252    603.11163
  634.0      0.001577    401.13284    612.48108
  654.0      0.001529    401.30322    617.30298
  603.0      0.001658    401.47363    615.60730
  633.0      0.001580    401.64413    607.37891
  574.0      0.001742    401.81454    594.53595
  579.0      0.001727    401.98502    579.66809
  567.0      0.001764    402.15540    564.83575
  573.0      0.001745    402.32578    551.20874
  565.0      0.001770    402.49603    539.13171
  545.0      0.001835    402.66617    528.37860
  565.0      0.001770    402.83627    518.45117
  514.0      0.001946    403.00616    508.84937
  532.0      0.001880    403.17596    499.40286
  520.0      0.001923    403.34552    490.08923
  514.0      0.001946    403.51492    481.06863
  467.0      0.002141    403.68402    472.53412
  450.0      0.002222    403.85287    464.64935
  476.0      0.002101    404.02155    457.53207
  439.0      0.002278    404.18979    451.26965
  408.0      0.002451    404.35782    445.91513
  459.0      0.002179    404.52539    441.48349
  419.0      0.002387    404.69266    437.95450
  414.0      0.002415    404.85944    435.27316
  471.0      0.002123    405.02588    433.35709
  395.0      0.002532    405.19177    432.09689
  454.0      0.002203    405.35718    431.35892
  438.0      0.002283    405.52216    430.99191
  435.0      0.002299    405.68652    430.85269
  422.0      0.002370    405.85034    430.84637
  418.0      0.002392    406.01352    430.93619
  437.0      0.002288    406.17612    431.11423
  423.0      0.002364    406.33801    431.43768
  411.0      0.002433    406.49927    431.71848
  451.0      0.002217    406.65973    431.97110
  423.0      0.002364    406.81943    432.13370
  440.0      0.002273    406.97839    432.15500
  400.0      0.002500    407.13647    432.00812
  432.0      0.002315    407.29376    431.69577
  385.0      0.002597    407.45013    431.26157
  467.0      0.002141    407.60562    430.71573
  428.0      0.002336    407.76010    430.12668
  425.0      0.002353    407.91357    429.54950
  416.0      0.002404    408.06610    429.04919
  449.0      0.002227    408.21753    428.70187
  429.0      0.002331    408.36789    428.59265
  416.0      0.002404    408.51703    428.83057
  401.0      0.002494    408.66510    429.54376
  409.0      0.002445    408.81192    430.92981
  454.0      0.002203    408.95752    433.03732
  463.0      0.002160    409.10178    436.05942
  459.0      0.002179    409.24472    440.09769
  452.0      0.002212    409.38635    445.17749
  446.0      0.002242    409.52655    451.20874
  451.0      0.002217    409.66537    457.91162
  473.0      0.002114    409.80261    464.77304
  467.0      0.002141    409.93842    470.98209
  431.0      0.002320    410.07260    475.53708
  436.0      0.002294    410.20523    477.64172
  473.0      0.002114    410.33615    477.21173
  499.0      0.002004    410.46539    474.96533
  462.0      0.002165    410.59296    471.99460
  469.0      0.002132    410.71872    469.26001
  528.0      0.001894    410.84268    467.37204
  487.0      0.002053    410.96475    466.59668
  487.0      0.002053    411.08493    466.96539
  501.0      0.001996    411.20316    468.41531
  474.0      0.002110    411.31934    470.82935
  449.0      0.002227    411.43353    474.00381
  493.0      0.002028    411.54559    477.51749
  503.0      0.001988    411.65561    480.69699
  491.0      0.002037    411.76337    482.78680
  481.0      0.002079    411.86890    483.29501
  489.0      0.002045    411.97214    482.24326
  526.0      0.001901    412.07312    480.07764
  522.0      0.001916    412.17166    477.38452
  486.0      0.002058    412.26776    474.67001
  508.0      0.001969    412.36148    472.27728
  440.0      0.002273    412.45258    470.39355
  441.0      0.002268    412.54120    469.09970
  455.0      0.002198    412.62714    468.41635
  451.0      0.002217    412.71042    468.33401
  481.0      0.002079    412.79099    468.81461
  450.0      0.002222    412.86880    469.78198
  475.0      0.002105    412.94376    471.11249
  477.0      0.002096    413.01581    472.63828
  468.0      0.002137    413.08499    474.14642
  484.0      0.002066    413.15118    475.39175
  484.0      0.002066    413.21436    476.14478
  476.0      0.002101    413.27444    476.27222
  459.0      0.002179    413.33139    475.80286
  465.0      0.002151    413.38510    474.92697
  481.0      0.002079    413.43561    473.92212
  472.0      0.002119    413.48285    473.07001
  482.0      0.002075    413.52673    472.60883
  462.0      0.002165    413.56720    472.72885
  485.0      0.002062    413.60422    473.57880
  481.0      0.002079    413.63773    475.26089
  479.0      0.002088    413.66766    477.80264
  450.0      0.002222    413.69403    481.11359
  463.0      0.002160    413.71671    484.93756
  495.0      0.002020    413.73566    488.82416
  468.0      0.002137    413.75082    492.24426
  471.0      0.002123    413.76215    494.66324
  492.0      0.002033    413.76959    495.74091
  512.0      0.001953    413.77313    495.36713
  517.0      0.001934    413.77267    493.66187
  485.0      0.002062    413.76816    490.95245
  500.0      0.002000    413.75952    487.64523
  494.0      0.002024    413.74680    484.06995
  491.0      0.002037    413.72983    480.42227
  487.0      0.002053    413.70859    476.80630
  481.0      0.002079    413.68304    473.29135
  468.0      0.002137    413.65317    469.93417
  504.0      0.001984    413.61887    466.81107
  461.0      0.002169    413.58005    463.95502
  499.0      0.002004    413.53677    461.38992
  469.0      0.002132    413.48889    459.12906
  499.0      0.002004    413.43640    457.18314
  459.0      0.002179    413.37924    455.55939
  446.0      0.002242    413.31735    454.25439
  433.0      0.002309    413.25067    453.24356
  461.0      0.002169    413.17917    452.47357
  417.0      0.002398    413.10284    451.85974
  444.0      0.002252    413.02155    451.29230
  460.0      0.002174    412.93530    450.65598
  455.0      0.002198    412.84406    449.85547
  453.0      0.002208    412.74771    448.80649
  447.0      0.002237    412.64627    447.59393
  422.0      0.002370    412.53967    446.24277
  469.0      0.002132    412.42789    444.84000
  435.0      0.002299    412.31082    443.47125
  432.0      0.002315    412.18854    442.20380
  430.0      0.002326    412.06085    441.07773
  432.0      0.002315    411.92789    440.10413
  437.0      0.002288    411.78949    439.26498
  433.0      0.002309    411.64557    438.51660
  440.0      0.002273    411.49625    437.79648
  474.0      0.002110    411.34134    437.03821
  472.0      0.002119    411.18094    436.18985
  459.0      0.002179    411.01486    435.23029
  460.0      0.002174    410.84320    434.17551
  455.0      0.002198    410.66592    433.06836
  425.0      0.002353    410.48288    431.96365
  425.0      0.002353    410.29416    430.90646
  437.0      0.002288    410.09964    429.92236
  441.0      0.002268    409.89941    429.01151
  441.0      0.002268    409.69330    428.14804
  415.0      0.002410    409.48145    427.29218
  401.0      0.002494    409.26370    426.41187
  411.0      0.002433    409.04013    425.50995
  383.0      0.002611    408.81067    424.62378
  417.0      0.002398    408.57526    423.80386
  432.0      0.002315    408.33398    423.09314
  415.0      0.002410    408.08667    422.52322
  437.0      0.002288    407.83353    422.11588
  472.0      0.002119    407.57437    421.88681
  402.0      0.002488    407.30930    421.84924
  425.0      0.002353    407.03821    422.01413
  442.0      0.002262    406.76123    422.39172
  434.0      0.002304    406.47830    422.99228
  421.0      0.002375    406.18930    423.82648
  413.0      0.002421    405.89447    424.90402
  454.0      0.002203    405.59354    426.23395
  405.0      0.002469    405.28680    427.82520
  437.0      0.002288    404.97406    429.68784
  364.0      0.002747    404.65549    431.83432
  424.0      0.002358    404.33105    434.28485
  432.0      0.002315    404.00058    437.07007
  450.0      0.002222    403.66443    440.23236
  447.0      0.002237    403.32233    443.82419
  446.0      0.002242    402.97455    447.90027
  449.0      0.002227    402.62091    452.50446
  422.0      0.002370    402.26169    457.65472
  489.0      0.002045    401.89667    463.32339
  497.0      0.002012    401.52615    469.40912
  467.0      0.002141    401.15005    475.68182
  447.0      0.002237    400.76828    481.69446
  494.0      0.002024    400.38120    486.67517
  464.0      0.002155    399.98856    489.52072
  472.0      0.002119    399.59073    489.11609
  477.0      0.002096    399.18744    484.97748
  457.0      0.002188    398.77914    477.65836
  481.0      0.002079    398.36554    468.41943
  477.0      0.002096    397.94708    458.57053
  427.0      0.002342    397.52365    449.08679
  437.0      0.002288    397.09518    440.56912
  407.0      0.002457    396.66211    433.32837
  397.0      0.002519    396.22424    427.46872
  454.0      0.002203    395.78195    422.95520
  418.0      0.002392    395.33502    419.66269
  413.0      0.002421    394.88397    417.42175
  438.0      0.002283    394.42871    416.04584
  440.0      0.002273    393.96918    415.35199
  439.0      0.002278    393.50589    415.16422
  458.0      0.002183    393.03860    415.30566
  424.0      0.002358    392.56784    415.58899
  429.0      0.002331    392.09338    415.82745
  398.0      0.002513    391.61578    415.88470
  446.0     .            .            .
_pd_meas_number_of_points              3750
_pd_proc_number_of_points              3750

loop_
      _refln_index_h
      _refln_index_k
      _refln_index_l
      _refln_observed_status
      _refln_F_squared_meas
      _refln_F_squared_calc
      _refln_phase_calc
      _refln_d_spacing
      _gsas_i100_meas
   1   0   0 o  2879.462   2884.470   180.00  10.32593  51.59
   1   0  -2 o  -0.171      2.246     180.00   6.36315   0.00
   0   0   2 o  690.982    698.193     0.00    6.02563  10.61
   2   0   0 o   3.612      1.372     180.00   5.16297   0.01
   2   0  -2 o  928.370    881.621     0.00    4.96226   9.07
   0   1   1 o  1874.642   1893.642    0.00    4.72707  55.79
   1   1   0 o  95.057     92.832      0.00    4.60066   1.84
   1   0   2 o  466.952    328.040    180.00   4.51094   1.44
   1   1  -1 o   7.552      7.469     180.00   4.56343   0.19
   1   1   1 o  218.392    147.384     0.00    4.07426   1.08
   1   1  -2 o  28.396     26.914      0.00    3.99794   0.82
   0   1   2 o  6663.731   6688.438   180.00   3.91005 100.00
   2   1  -1 o  926.254    932.257    180.00   3.77846   6.98
   3   0  -2 o  106.060    104.883    180.00   3.64466   0.32
   2   1   0 o  6285.901   6265.957   180.00   3.64223  43.70
   2   1  -2 o  60.269     66.734      0.00    3.56966   0.73
   3   0   0 o  48.568     39.498     180.00   3.44198   0.09
   1   1   2 o  928.056    917.946     0.00    3.39012   5.32
   2   0   2 o  18749.322  18648.229  180.00   3.34258  33.92
   1   1  -3 o  188.824    190.185     0.00    3.31715   2.74
   2   1   1 o  6895.206   6861.619   180.00   3.25317  28.01
   1   0  -4 o  154.473    153.690     0.00    3.24271   1.19
   0   1   3 o  454.546    453.266     0.00    3.16487   4.07
   2   1  -3 o  12.923     12.965      0.00    3.15155   0.19
   2   0  -4 o  2805.561   2791.758   180.00   3.18157  19.64
   3   1  -1 o  49.253     44.383     180.00   3.00386   0.14
   0   0   4 o  632.505    608.959    180.00   3.01282   2.28
   3   1  -2 o   6.498      8.780     180.00   2.97287   0.03
   3   0  -4 o  657.028    697.109     0.00    2.87197   2.80
   3   1   0 o  148.976    165.663     0.00    2.85977   0.27
   4   0  -2 o  747.653    740.669     0.00    2.78738   1.20
   1   1   3 o  444.039    448.650    180.00   2.80002   1.59
   3   1  -3 o  33.665     32.388      0.00    2.78163   0.24
   2   1   2 o  1210.036   1211.115   180.00   2.80200   4.71
   1   1  -4 o  38.053     41.877     180.00   2.74238   0.27
   2   1  -4 o  39.682     42.492     180.00   2.70510   0.43
   1   0   4 o  24.304     25.571      0.00    2.63530   0.03
   4   0   0 o  13.705     12.400     180.00   2.58148   0.01
   3   1   1 o  1472.322   1459.935    0.00    2.60382   3.09
   0   1   4 o   5.604      5.591     180.00   2.59907   0.03
   3   0   2 o  1771.636   1746.932    0.00    2.59396   2.23
   0   2   0 o  249.684    248.231     0.00    2.56945   1.05
   4   0  -4 o  2694.620   2636.426   180.00   2.48113   5.32
   3   1  -4 o   0.022      0.018      0.00    2.50702   0.00
   4   1  -2 o  51.265     61.719      0.00    2.45016   0.12
   0   2   1 o  22.949     22.400      0.00    2.51297   0.18
   1   2   0 o  253.376    244.556    180.00   2.49342   1.76
   1   2  -1 o  52.154     52.464      0.00    2.48744   0.39
   4   1  -1 o  191.800    171.764    180.00   2.42276   0.24
   4   1  -3 o  678.295    665.123     0.00    2.37989   2.34
   2   1   3 o   3.799      3.128     180.00   2.39718   0.01
   1   2   1 o   4.253      3.414     180.00   2.39840   0.02
   1   2  -2 o  309.906    304.408     0.00    2.38254   2.50
   4   1   0 o   8.928      9.151     180.00   2.30678   0.01
   1   1   4 o  437.721    426.341     0.00    2.34494   1.17
   0   2   2 o  97.266     96.562     180.00   2.36354   0.65
   3   1   2 o  452.208    445.974     0.00    2.31567   0.90
   2   2  -1 o  1217.569   1195.130   180.00   2.33352   6.13
   5   0  -2 o  44.320     45.484     180.00   2.23109   0.05
   1   1  -5 o  676.247    672.552    180.00   2.30128   3.13
   2   1  -5 o  113.178    111.827     0.00    2.31618   0.83
   2   2   0 o  114.419    112.258    180.00   2.30033   0.49
   2   0   4 o  1107.766   1166.330   180.00   2.25547   0.80
   4   1  -4 o   1.654      1.722      0.00    2.23434   0.01
   2   2  -2 o  550.922    549.382    180.00   2.28171   3.13
   1   2   2 o  372.137    374.642     0.00    2.23266   1.12
   3   1  -5 o   2.727      2.841      0.00    2.22091   0.02
   0   1   5 o  445.659    453.035     0.00    2.18216   1.43
   1   2  -3 o  515.327    515.626     0.00    2.21143   4.28
   5   0  -4 o  617.905    624.573     0.00    2.12045   0.62
   2   2   1 o  29.930     30.674      0.00    2.19217   0.06
   0   2   3 o  19.446     19.157     180.00   2.16454   0.10
   2   0  -6 o  2464.682   2479.685    0.00    2.17158   7.68
   4   1   1 o  30.355     38.853      0.00    2.13562   0.04
   2   2  -3 o  139.188    143.720    180.00   2.16026   0.91
   1   0  -6 o  172.125    185.224    180.00   2.12917   0.52
   4   0   2 o  44.312     51.251      0.00    2.10123   0.03
   5   0   0 o   0.232      0.231      0.00    2.06519   0.00
   5   1  -2 o  35.536     33.545      0.00    2.04653   0.04
   3   2  -1 o  25.728     23.508     180.00   2.11088   0.07
   3   0  -6 o  457.883    460.279    180.00   2.12105   1.27
   3   2  -2 o  98.147     109.833     0.00    2.10004   0.29
   5   1  -3 o  1155.599   1128.974   180.00   2.03014   1.94
   2   1   4 o  675.973    683.069     0.00    2.06530   0.80
   4   1  -5 o  50.933     48.959     180.00   2.05052   0.20
   3   2   0 o   4.007      3.614     180.00   2.05901   0.01
   3   1   3 o  86.096     79.499     180.00   2.04445   0.09
   5   1  -1 o   7.067      6.853     180.00   2.00537   0.01
   0   0   6 o  281.785    267.432     0.00    2.00854   0.41
   2   2   2 o  25.539     24.367     180.00   2.03713   0.03
   1   2   3 o  49.682     48.401     180.00   2.03637   0.14
   3   2  -3 o  359.436    351.543    180.00   2.02926   1.26
   1   1   5 o  305.812    303.451    180.00   2.00024   0.53
   1   2  -4 o  92.530     90.696      0.00    2.01387   0.55
   5   1  -4 o   7.663      6.998      0.00    1.96014   0.02
   2   1  -6 o  290.372    290.985    180.00   2.00031   1.44
   2   2  -4 o  871.055    859.992    180.00   1.99897   5.52
   4   0  -6 o  581.609    550.720    180.00   1.99497   1.12
   1   1  -6 o   3.415      3.577      0.00    1.96702   0.01
   4   1   2 o  722.906    703.588     0.00    1.94492   0.85
   5   1   0 o  16.363     16.056      0.00    1.91624   0.01
   3   2   1 o  35.159     29.893     180.00   1.95704   0.05
   0   2   4 o  189.049    164.711     0.00    1.95502   0.61
   3   1  -6 o  129.833    116.857     0.00    1.96061   0.64
   3   0   4 o  1730.345   1737.669    0.00    1.93198   0.72
   6   0  -2 o  82.853     85.854      0.00    1.85110   0.06
   3   2  -4 o  1198.355   1174.901    0.00    1.91493   4.88
   4   2  -2 o  313.763    276.746     0.00    1.88923   0.51
   4   2  -1 o   2.605      3.702      0.00    1.87658   0.00
   0   1   6 o   0.000      0.000      0.00    1.87073   0.00
   5   1  -5 o  179.966    185.406     0.00    1.85158   0.39
   6   0  -4 o  13.974     14.773     180.00   1.82233   0.01
   4   2  -3 o  131.875    127.939    180.00   1.85645   0.24
   2   2   3 o  166.849    186.370     0.00    1.86462   0.26
   4   1  -6 o  761.011    763.717    180.00   1.85975   2.68
   1   0   6 o  76.465     82.119      0.00    1.84451   0.04
   5   0  -6 o  428.561    434.135     0.00    1.82879   0.49
   1   2   4 o  116.284    116.946    180.00   1.83972   0.26
   4   2   0 o  415.178    443.727     0.00    1.82112   0.62
   3   2   2 o   1.107      1.110     180.00   1.82548   0.00
   5   1   1 o  15.420     26.321      0.00    1.79670   0.01
   3   1   4 o  65.424     74.451     180.00   1.80840   0.05
   1   2  -5 o   2.102      2.360      0.00    1.81841   0.01
   2   2  -5 o  244.408    244.263     0.00    1.82573   1.19
   2   1   5 o   0.001      0.001     180.00   1.80003   0.00
   6   1  -3 o  253.034    267.690     0.00    1.74751   0.24
   4   2  -4 o  84.029     76.590     180.00   1.78483   0.19
   6   1  -2 o  13.699     15.730      0.00    1.74156   0.01
   5   0   2 o  13.468     13.481     180.00   1.75920   0.00
   4   1   3 o  2268.036   2276.130    0.00    1.75891   1.59
   6   0   0 o   0.199      0.224      0.00    1.72099   0.00
   3   2  -5 o   0.606      0.466     180.00   1.77796   0.00
   6   1  -4 o  262.782    302.285     0.00    1.71753   0.29
   0   2   5 o  152.914    153.308    180.00   1.75789   0.36
   2   1  -7 o  35.007     35.203      0.00    1.74818   0.12
   6   1  -1 o  327.593    318.057    180.00   1.70075   0.19
   1   1   6 o  60.587     65.309     180.00   1.73607   0.07
   4   2   1 o  1297.328   1285.176    0.00    1.73329   1.28
   5   1  -6 o  170.316    179.362     0.00    1.72294   0.37
   3   1  -7 o  21.286     24.489     180.00   1.73730   0.08
   1   1  -7 o  177.802    200.992     0.00    1.71033   0.43
   5   2  -2 o  517.995    489.633    180.00   1.68464   0.52
   6   1  -5 o  326.097    315.681     0.00    1.65682   0.40
   5   2  -3 o   1.625      1.264      0.00    1.67546   0.00
   2   2   4 o  71.867     67.565      0.00    1.69506   0.09
   2   0   6 o   0.015      0.012     180.00   1.66961   0.00
   4   2  -5 o  150.802    142.971     0.00    1.68686   0.40
   0   3   1 o  44.752     43.116      0.00    1.69592   0.14
   6   0  -6 o  57.952     56.236     180.00   1.65409   0.04
   5   1   2 o  82.458     75.612     180.00   1.66438   0.06
   3   2   3 o  82.566     78.599     180.00   1.68347   0.10
   5   2  -1 o  868.572    829.997     0.00    1.66145   0.77
   4   0   4 o  500.626    380.606     0.00    1.67129   0.18
   1   3   0 o   0.067      0.065     180.00   1.68987   0.00
   1   3  -1 o  227.032    222.502    180.00   1.68801   0.69
   6   1   0 o   6.139      5.950     180.00   1.63191   0.00
   4   1  -7 o  484.594    475.933    180.00   1.68027   1.45
   1   2   5 o  330.152    320.558     0.00    1.65853   0.62
   2   2  -6 o  71.762     69.799      0.00    1.65857   0.24
   5   2  -4 o   7.085      6.876      0.00    1.63545   0.01
   0   1   7 o  761.745    733.200    180.00   1.63244   1.00
   1   3   1 o  24.358     23.790      0.00    1.65936   0.06
   7   0  -4 o  16.395     18.055     180.00   1.58391   0.01
   1   3  -2 o   0.810      0.805      0.00    1.65408   0.00
   7   0  -2 o  60.197     65.664      0.00    1.57811   0.03
   1   2  -6 o  404.041    385.244    180.00   1.63944   0.82
   0   3   2 o  72.620     68.564     180.00   1.64768   0.21
   4   2   2 o  759.073    752.756     0.00    1.62659   0.65
   3   2  -6 o  93.522     91.930     180.00   1.63573   0.33
   2   3  -1 o  20.097     19.655      0.00    1.63741   0.05
   5   2   0 o  514.600    452.117    180.00   1.60969   0.37
   3   1   5 o  61.164     53.405      0.00    1.60938   0.04
   2   0  -8 o  1550.260   1511.597    0.00    1.62136   2.45
   2   3   0 o   5.033      5.000     180.00   1.62582   0.01
   3   0  -8 o  443.990    441.325    180.00   1.62563   0.69
   2   3  -2 o  212.375    205.351     0.00    1.61921   0.57
   2   1   6 o  63.645     63.695      0.00    1.58791   0.05
   6   1  -6 o  14.549     15.675      0.00    1.57453   0.02
   4   1   4 o  353.697    331.013     0.00    1.58935   0.15
   5   1  -7 o  36.648     33.954      0.00    1.58946   0.07
   1   0  -8 o  21.880     23.146     180.00   1.57886   0.03
   1   3  -3 o  98.687     90.350     180.00   1.59351   0.32
   1   3   2 o  21.104     20.872      0.00    1.60140   0.04
   0   2   6 o  43.777     53.615      0.00    1.58244   0.08
   5   2  -5 o  15.343     17.663     180.00   1.57080   0.03
   4   0  -8 o  70.912     60.549      0.00    1.59079   0.10
   6   1   1 o   0.321      0.300      0.00    1.54478   0.00
   7   1  -3 o  291.249    285.759    180.00   1.52313   0.18
   2   3   1 o  109.599    120.801    180.00   1.58625   0.19
   4   2  -6 o   2.356      2.462      0.00    1.57577   0.01
   0   3   3 o   0.379      0.397     180.00   1.57569   0.00
   2   3  -3 o  309.154    335.387    180.00   1.57404   0.88
   7   1  -4 o  133.283    130.048    180.00   1.51364   0.09
   7   1  -2 o  116.941    116.660    180.00   1.50858   0.06
   3   3  -1 o  196.565    218.570     0.00    1.55462   0.37
   2   1  -8 o  182.474    173.679     0.00    1.54622   0.48
   5   2   1 o  20.880     18.058     180.00   1.53687   0.01
   3   2   4 o  116.880    106.632    180.00   1.54417   0.11
   3   3  -2 o  962.984    999.962    180.00   1.55028   1.93
   3   1  -8 o   2.157      2.224      0.00    1.54993   0.01
   5   1   3 o  756.052    759.360    180.00   1.53217   0.42
   2   2   5 o  76.624     63.781     180.00   1.53895   0.07
   1   1   7 o  543.058    555.917     0.00    1.52959   0.41
   6   2  -3 o  150.500    158.397    180.00   1.50574   0.12
   6   2  -2 o   1.078      1.180     180.00   1.50193   0.00
   7   1  -5 o  52.362     52.315     180.00   1.48143   0.04
   6   0   2 o   1.803      1.737      0.00    1.51011   0.00
   7   0  -6 o  49.282     52.086      0.00    1.48947   0.02
   3   3   0 o  258.832    255.965    180.00   1.53355   0.43
   0   0   8 o  285.054    295.200    180.00   1.50641   0.21
   7   1  -1 o  785.636    721.517     0.00    1.47198   0.37
   1   1  -8 o  14.382     13.839     180.00   1.50923   0.03
   2   3   2 o   0.347      0.329      0.00    1.52445   0.00
   1   3   3 o  27.465     25.943      0.00    1.52413   0.04
   5   0  -8 o  185.098    174.893    180.00   1.52378   0.18
   3   3  -3 o  13.499     13.330      0.00    1.52114   0.03
   4   2   3 o  46.104     43.798      0.00    1.51301   0.04
   6   2  -4 o   3.978      4.046      0.00    1.48644   0.00
   3   0   6 o  28.514     32.063      0.00    1.50365   0.01
   7   0   0 o   1.766      1.693     180.00   1.47513   0.00
   1   3  -4 o  544.056    532.610     0.00    1.51463   1.74
   1   2   6 o  19.230     19.984     180.00   1.49840   0.03
   2   2  -7 o  10.641     11.048      0.00    1.50617   0.02
   4   1  -8 o  223.103    227.020    180.00   1.51964   0.55
   6   2  -1 o  32.599     31.614     180.00   1.47552   0.02
   2   3  -4 o  58.757     57.851     180.00   1.50826   0.18
   5   2  -6 o  11.421     11.995     180.00   1.48994   0.02
   6   1  -7 o   9.301      9.277     180.00   1.48054   0.01
   3   2  -7 o  54.036     54.977     180.00   1.49919   0.15
   3   3   1 o  302.481    316.244     0.00    1.49000   0.34
   1   2  -7 o  113.831    111.578    180.00   1.48176   0.16
   0   3   4 o  217.368    222.501     0.00    1.48911   0.47
   5   0   4 o  27.063     25.211     180.00   1.46354   0.01
   6   2  -5 o  176.626    177.638     0.00    1.44655   0.20
   6   1   2 o   6.263      6.280     180.00   1.44885   0.00
   3   3  -4 o   0.043      0.039     180.00   1.47116   0.00
   7   1  -6 o  134.296    129.641    180.00   1.43059   0.11
   0   1   8 o  197.039    198.653    180.00   1.44558   0.19
   5   1  -8 o  116.774    112.045     0.00    1.46091   0.21
   4   3  -2 o  358.788    338.040     0.00    1.45941   0.48
   5   2   2 o  400.413    383.246    180.00   1.45158   0.24
   3   1   6 o  356.212    346.800    180.00   1.44314   0.21
   4   2  -7 o  17.025     16.365     180.00   1.46209   0.04
   8   0  -4 o   1.262      1.230      0.00    1.39369   0.00
   6   2   0 o  12.517     12.306      0.00    1.42989   0.00
   4   3  -1 o  162.526    142.600     0.00    1.45356   0.21
   7   1   0 o  139.376    140.567    180.00   1.41787   0.06
   4   1   5 o   7.186      6.396      0.00    1.43994   0.00
   4   3  -3 o  40.628     41.291      0.00    1.44414   0.06
   6   0  -8 o  207.569    167.950     0.00    1.43599   0.14
   2   3   3 o   0.164      0.165     180.00   1.44798   0.00
   0   2   7 o   4.482      4.406     180.00   1.43024   0.01
   1   3   4 o   7.759      6.062     180.00   1.43622   0.01
   2   1   7 o  252.595    217.327    180.00   1.41658   0.13
   1   0   8 o  52.068     42.245     180.00   1.41571   0.02
   2   3  -5 o   1.394      1.371      0.00    1.42954   0.00
   3   3   2 o   1.166      1.145      0.00    1.42942   0.00
   4   3   0 o  109.183    113.374     0.00    1.42732   0.13
   1   3  -5 o  72.248     79.381     180.00   1.42601   0.19
   5   1   4 o  390.485    327.674    180.00   1.40757   0.13
   8   0  -2 o   5.647      3.784     180.00   1.37361   0.00
   3   2   5 o  73.220     54.463      0.00    1.41466   0.04
   6   2  -6 o  153.822    138.984     0.00    1.39082   0.19
   4   3  -4 o  22.181     15.814      0.00    1.40965   0.03
   4   2   4 o   2.136      1.871     180.00   1.40100   0.00
   5   2  -7 o  25.412     21.871      0.00    1.40107   0.05
   2   2   6 o  62.784     56.800     180.00   1.40001   0.05
   3   3  -5 o  13.024     12.906      0.00    1.40626   0.03
   6   1  -8 o   8.240      7.854      0.00    1.38301   0.01
   7   1  -7 o  93.695     74.877      0.00    1.36673   0.08
   0   3   5 o  307.118    320.175     0.00    1.39626   0.51
   3   1  -9 o  92.314     100.699     0.00    1.39348   0.21
   7   2  -3 o  19.979     21.698      0.00    1.35500   0.01
   6   2   1 o  21.386     13.102     180.00   1.37018   0.01
   8   1  -4 o   5.496      5.293      0.00    1.34510   0.00
   8   1  -3 o   2.445      2.224     180.00   1.34426   0.00
   2   1  -9 o  81.620     77.336      0.00    1.38264   0.16
   8   0  -6 o  50.174     40.448     180.00   1.34260   0.02
   1   1   8 o   0.000      0.000     180.00   1.36487   0.00
   7   2  -4 o   0.500      0.596      0.00    1.34832   0.00
   4   3   1 o  44.338     43.458     180.00   1.38384   0.04
   7   2  -2 o  81.193     78.275      0.00    1.34473   0.03
   7   1   1 o  67.363     81.602      0.00    1.35198   0.03
   2   2  -8 o   2.993      1.664     180.00   1.37119   0.00
   8   1  -5 o  29.928     30.485      0.00    1.32946   0.02
   3   2  -8 o   0.193      0.113      0.00    1.37377   0.00
   1   2   7 o  14.711     14.137      0.00    1.35955   0.02
   4   1  -9 o  201.197    188.231    180.00   1.37929   0.41
   6   1   3 o   0.135      0.181      0.00    1.35151   0.00
   8   1  -2 o   2.833      2.817     180.00   1.32703   0.00
   4   0   6 o  132.095    144.403     0.00    1.35505   0.03
   5   2   3 o  77.663     68.033     180.00   1.36136   0.05
   5   3  -2 o  15.707     15.395     180.00   1.35870   0.01
   2   3   4 o   1.612      1.211      0.00    1.36415   0.00
   1   1  -9 o  17.855     22.401      0.00    1.34844   0.03
   7   2  -5 o  275.128    271.503    180.00   1.32539   0.21
   5   3  -3 o  61.790     72.052     180.00   1.35387   0.06
   4   3  -5 o  92.725     91.461     180.00   1.35986   0.15
   7   0  -8 o   3.015      1.758     180.00   1.33872   0.00
   3   3   3 o  85.880     84.731     180.00   1.35809   0.04
   5   3  -1 o   0.580      0.689     180.00   1.34645   0.00
   4   2  -8 o  18.319     23.607     180.00   1.35255   0.04
   1   2  -8 o  41.260     43.565      0.00    1.34519   0.04
   1   3   5 o   7.623      7.868      0.00    1.34489   0.01
   7   0   2 o   9.339      8.425     180.00   1.32146   0.00
   7   2  -1 o  19.763     18.830      0.00    1.31861   0.01
   5   3  -4 o   0.358      0.471     180.00   1.33250   0.00
   2   3  -6 o  60.683     63.265     180.00   1.34491   0.16
   8   1  -6 o   0.009      0.008      0.00    1.29900   0.00
   1   3  -6 o  31.754     31.311      0.00    1.33465   0.06
   6   2  -7 o  273.516    274.297     0.00    1.32476   0.35
   2   0   8 o  77.332     81.335      0.00    1.31765   0.02
   8   1  -1 o  170.908    142.924    180.00   1.29522   0.07
   5   1  -9 o  23.526     18.143      0.00    1.34226   0.04
   4   3   2 o   0.557      0.573     180.00   1.32769   0.00
   3   3  -6 o  53.997     75.562      0.00    1.33265   0.13
   8   0   0 o  35.494     29.710      0.00    1.29074   0.01
   5   3   0 o  96.479     105.773     0.00    1.31845   0.08
   3   1   7 o  133.315    105.597     0.00    1.30410   0.06
   4   1   6 o   1.016      0.566      0.00    1.31027   0.00
   7   1  -8 o  46.065     38.941      0.00    1.29548   0.04
   6   2   2 o   6.290      6.054     180.00   1.30191   0.00
   5   2  -8 o  69.679     41.717     180.00   1.31064   0.12
   6   0   4 o  182.855    159.744    180.00   1.29698   0.05
   0   1   9 o  140.481    119.936    180.00   1.29576   0.10
   7   2  -6 o  80.359     76.729     180.00   1.28861   0.07
   0   2   8 o  16.077     15.177     180.00   1.29954   0.02
   3   2   6 o  34.004     30.366      0.00    1.29776   0.01
   0   3   6 o  37.735     34.815      0.00    1.30335   0.05
   5   3  -5 o   0.235      0.204      0.00    1.29682   0.00
   4   2   5 o  132.992    113.661    180.00   1.29544   0.07
   5   1   5 o  32.740     26.230     180.00   1.29396   0.01
   4   3  -6 o  79.260     75.580     180.00   1.29962   0.14
   7   1   2 o   2.413      2.097     180.00   1.27982   0.00
   7   2   0 o  52.687     46.218      0.00    1.27930   0.01
   3   0 -10 o   3.019      3.129      0.00    1.30232   0.00
   2   0 -10 o  50.671     64.070      0.00    1.28689   0.05
   2   2   7 o  14.333     13.213      0.00    1.27835   0.01
   8   1  -7 o  86.363     92.086     180.00   1.25665   0.05
   2   1   8 o   4.225      4.085      0.00    1.27636   0.00
   9   0  -4 o   5.022      5.353     180.00   1.24051   0.00
   6   1  -9 o   6.162      7.578      0.00    1.28756   0.01
   4   0 -10 o  74.576     64.592     180.00   1.29734   0.07
   8   1   0 o   7.220      7.205      0.00    1.25186   0.00
   3   3   4 o  14.957     11.706      0.00    1.28172   0.01
   2   3   5 o   0.010      0.009     180.00   1.27873   0.00
   5   2   4 o  42.361     32.979      0.00    1.27171   0.02
   5   3   1 o  224.672    215.804    180.00   1.27753   0.14
   0   4   0 o  81.928     99.716      0.00    1.28473   0.07
   8   0  -8 o  34.844     38.451      0.00    1.24056   0.01
   6   3  -3 o  82.745     90.197      0.00    1.25949   0.05
   6   1   4 o  15.272     16.874     180.00   1.25755   0.00
   6   3  -2 o   0.060      0.066     180.00   1.25725   0.00
   1   4  -1 o  294.225    275.001     0.00    1.27410   0.47
   0   4   1 o   0.525      0.510      0.00    1.27749   0.00
   1   0 -10 o   4.264      4.366     180.00   1.25312   0.00
   1   4   0 o  323.918    318.375    180.00   1.27490   0.51
   4   3   3 o  43.519     43.815      0.00    1.26373   0.02
   3   1 -10 o  21.444     21.532     180.00   1.26241   0.04
   5   0 -10 o  45.406     38.169      0.00    1.27263   0.03
   3   2  -9 o  32.586     33.150      0.00    1.26129   0.06
   1   3   6 o   3.762      3.931      0.00    1.25518   0.00
   9   0  -2 o   6.070      5.557      0.00    1.21518   0.00
   9   0  -6 o  121.621    111.042    180.00   1.21489   0.03
   2   3  -7 o  30.696     33.629      0.00    1.25974   0.06
   6   3  -4 o   4.287      4.039     180.00   1.24812   0.00
   6   2  -8 o  473.767    490.366     0.00    1.25351   0.60
   7   2  -7 o  54.095     61.258      0.00    1.24135   0.05
   2   2  -9 o   2.234      2.311     180.00   1.25324   0.00
   1   4   1 o  65.506     65.624      0.00    1.26164   0.10
   8   2  -4 o  111.945    111.138    180.00   1.22508   0.05
   5   3  -6 o  72.824     69.904      0.00    1.25019   0.08
   3   3  -7 o   0.027      0.028      0.00    1.25565   0.00
   8   2  -3 o  73.452     72.396     180.00   1.22444   0.02
   1   4  -2 o  235.989    267.340    180.00   1.25932   0.37
   2   1 -10 o  305.915    285.757     0.00    1.24834   0.48
   6   3  -1 o  54.527     62.582     180.00   1.24164   0.04
   4   1 -10 o  15.881     18.670     180.00   1.25787   0.03
   1   2   8 o  10.008     11.234      0.00    1.23996   0.01
   0   4   2 o  12.467     13.484      0.00    1.25649   0.02
   9   1  -4 o  71.904     72.984      0.00    1.20587   0.03
   1   1   9 o   4.490      4.126     180.00   1.23094   0.00
   7   2   1 o  269.640    254.536    180.00   1.23027   0.07
   2   4  -1 o  37.865     38.404     180.00   1.25191   0.06
   4   2  -9 o  398.807    389.733    180.00   1.25075   0.71
   1   3  -7 o   0.990      1.039      0.00    1.24535   0.00
   9   1  -3 o   0.913      0.775     180.00   1.19995   0.00
   9   1  -5 o  65.193     55.030     180.00   1.19981   0.03
   8   2  -5 o  32.170     29.093     180.00   1.21323   0.02
   2   4   0 o   2.007      1.985      0.00    1.24671   0.00
   8   2  -2 o  104.233    98.810     180.00   1.21138   0.03
   6   2   3 o  272.337    261.287    180.00   1.22991   0.13
   1   2  -9 o  74.992     75.778      0.00    1.22760   0.07
   2   4  -2 o   8.575      9.186      0.00    1.24372   0.01
   3   0   8 o  401.363    362.018    180.00   1.22010   0.07
   5   0   6 o  565.275    574.548    180.00   1.22564   0.08
   8   1  -8 o   2.255      2.368     180.00   1.20592   0.00
   6   3  -5 o  28.657     28.994     180.00   1.22423   0.02
   4   3  -7 o  41.610     35.857      0.00    1.23360   0.07
   5   3   2 o  324.865    329.085     0.00    1.22727   0.13
   7   1  -9 o  310.858    283.164    180.00   1.22158   0.24
   6   0 -10 o  83.443     73.127     180.00   1.23139   0.05
   1   4   2 o  195.637    194.719     0.00    1.23559   0.25
   5   1 -10 o  11.473     11.324     180.00   1.23531   0.02
   8   1   1 o   0.008      0.007      0.00    1.20049   0.00
   1   1 -10 o  137.728    134.197    180.00   1.21745   0.16
   1   4  -3 o  123.532    106.888     0.00    1.23196   0.20
   6   3   0 o  79.461     66.072     180.00   1.21408   0.05
   2   4   1 o   4.354      4.471     180.00   1.22860   0.00
   5   2  -9 o  72.393     70.520     180.00   1.22293   0.11
   7   1   3 o   0.051      0.055     180.00   1.20584   0.00
   0   0  10 o  515.854    552.438    180.00   1.20513   0.23
   0   3   7 o  32.676     26.607     180.00   1.21430   0.03
   0   4   3 o  77.648     79.343      0.00    1.22367   0.11
   2   4  -3 o   0.103      0.100     180.00   1.22290   0.00
   3   3   5 o   0.309      0.332     180.00   1.20472   0.00
   3   4  -1 o   2.258      1.645      0.00    1.21372   0.00
   3   4  -2 o   7.826      9.023     180.00   1.21165   0.01
   1   4   3 o   3.771      2.668      0.00    1.19905   0.00
   3   4   0 o  263.593    282.422     0.00    1.20362   0.30
   2   4   2 o  70.324     48.438     180.00   1.19920   0.06
_reflns_number_total                   421
_reflns_limit_h_min                    0
_reflns_limit_h_max                    9
_reflns_limit_k_min                    0
_reflns_limit_k_max                    4
_reflns_limit_l_min                    -10
_reflns_limit_l_max                    10
_reflns_d_resolution_high              1.199
_reflns_d_resolution_low               10.326
#
