# Supplementary material for: Crystal structures of crotonaldehyde semicarbazone and crotonaldehyde thiosemicarbazone from X-ray powder diffraction data
Source: Acta Crystallogr E Crystallogr Commun. 2015 Jan 17;71(Pt 2):168–72. doi: 10.1107/S2056989015000663 (PMC4384554; doi:10.1107/S2056989015000663)
Supplement: Supplementary file 3 [file e-71-00168-IIsup3.rtv]

# Powder diffraction data
data_II
#
_pd_meas_2theta_range_min              5.0
_pd_meas_2theta_range_max              79.98
_pd_meas_2theta_range_inc              0.02
_pd_proc_2theta_range_min              4.97992
_pd_proc_2theta_range_max              79.95992
_pd_proc_2theta_range_inc              0.02
#---- raw/calc data loop -----
loop_
      _pd_meas_counts_total
      _pd_proc_ls_weight
      _pd_proc_intensity_bkg_calc
      _pd_calc_intensity_total
  1225.0     0.000816    1265.87805   1265.87598
  1251.0     0.000799    1264.13745   1264.13574
  1226.0     0.000816    1262.52832   1262.52673
  1220.0     0.000820    1261.04529   1261.04395
  1239.0     0.000807    1259.68335   1259.68213
  1235.0     0.000810    1258.43738   1258.43640
  1276.0     0.000784    1257.30261   1257.30188
  1285.0     0.000778    1256.27441   1256.27380
  1216.0     0.000822    1255.34802   1255.34753
  1264.0     0.000791    1254.51892   1254.51868
  1225.0     0.000816    1253.78308   1253.78296
  1216.0     0.000822    1253.13599   1253.13599
  1258.0     0.000795    1252.57361   1252.57373
  1217.0     0.000822    1252.09192   1252.09216
  1235.0     0.000810    1251.68701   1251.68738
  1291.0     0.000775    1251.35510   1251.35559
  1270.0     0.000787    1251.09253   1251.09314
  1305.0     0.000766    1250.89575   1250.89636
  1264.0     0.000791    1250.76123   1250.76196
  1329.0     0.000752    1250.68555   1250.68640
  1311.0     0.000763    1250.66553   1250.66638
  1279.0     0.000782    1250.69800   1250.69897
  1228.0     0.000814    1250.77979   1250.78076
  1244.0     0.000804    1250.90796   1250.90906
  1303.0     0.000767    1251.07959   1251.08069
  1296.0     0.000772    1251.29187   1251.29297
  1238.0     0.000808    1251.54211   1251.54321
  1211.0     0.000826    1251.82751   1251.82874
  1252.0     0.000799    1252.14575   1252.14697
  1255.0     0.000797    1252.49414   1252.49536
  1253.0     0.000798    1252.87024   1252.87158
  1216.0     0.000822    1253.27197   1253.27332
  1259.0     0.000794    1253.69690   1253.69824
  1334.0     0.000750    1254.14294   1254.14429
  1257.0     0.000796    1254.60803   1254.60925
  1297.0     0.000771    1255.08997   1255.09119
  1255.0     0.000797    1255.58679   1255.58813
  1269.0     0.000788    1256.09680   1256.09814
  1295.0     0.000772    1256.61804   1256.61938
  1260.0     0.000794    1257.14880   1257.15002
  1254.0     0.000797    1257.68726   1257.68848
  1315.0     0.000760    1258.23193   1258.23315
  1242.0     0.000805    1258.78113   1258.78235
  1303.0     0.000767    1259.33337   1259.33459
  1316.0     0.000760    1259.88721   1259.88843
  1267.0     0.000789    1260.44128   1260.44238
  1284.0     0.000779    1260.99402   1260.99524
  1270.0     0.000787    1261.54443   1261.54553
  1195.0     0.000837    1262.09106   1262.09216
  1252.0     0.000799    1262.63281   1262.63379
  1302.0     0.000768    1263.16846   1263.16943
  1292.0     0.000774    1263.69690   1263.69788
  1270.0     0.000787    1264.21729   1264.21814
  1273.0     0.000786    1264.72827   1264.72925
  1239.0     0.000807    1265.22913   1265.23010
  1280.0     0.000781    1265.71899   1265.71985
  1256.0     0.000796    1266.19678   1266.19763
  1305.0     0.000766    1266.66187   1266.66272
  1262.0     0.000792    1267.11340   1267.11414
  1262.0     0.000792    1267.55054   1267.55127
  1216.0     0.000822    1267.97266   1267.97327
  1283.0     0.000779    1268.37903   1268.37964
  1218.0     0.000821    1268.76904   1268.76965
  1206.0     0.000829    1269.14209   1269.14270
  1211.0     0.000826    1269.49768   1269.49817
  1313.0     0.000762    1269.83508   1269.83557
  1256.0     0.000796    1270.15405   1270.15454
  1267.0     0.000789    1270.45398   1270.45435
  1262.0     0.000792    1270.73438   1270.73474
  1251.0     0.000799    1270.99487   1270.99524
  1323.0     0.000756    1271.23511   1271.23547
  1294.0     0.000773    1271.45483   1271.45508
  1282.0     0.000780    1271.65356   1271.65381
  1228.0     0.000814    1271.83105   1271.83118
  1294.0     0.000773    1271.98706   1271.98718
  1291.0     0.000775    1272.12122   1272.12134
  1308.0     0.000765    1272.23352   1272.23364
  1331.0     0.000751    1272.32349   1272.32361
  1295.0     0.000772    1272.39124   1272.39124
  1245.0     0.000803    1272.43652   1272.43652
  1307.0     0.000765    1272.45911   1272.45911
  1253.0     0.000798    1272.45886   1272.45886
  1265.0     0.000791    1272.43591   1272.43579
  1217.0     0.000822    1272.38989   1272.38989
  1267.0     0.000789    1272.32104   1272.32092
  1228.0     0.000814    1272.22925   1272.22900
  1310.0     0.000763    1272.11426   1272.11414
  1286.0     0.000778    1271.97644   1271.97620
  1230.0     0.000813    1271.81543   1271.81519
  1287.0     0.000777    1271.63159   1271.63135
  1281.0     0.000781    1271.42480   1271.42456
  1252.0     0.000799    1271.19507   1271.19482
  1282.0     0.000780    1270.94275   1270.94238
  1277.0     0.000783    1270.66760   1270.66711
  1281.0     0.000781    1270.36975   1270.36938
  1252.0     0.000799    1270.04956   1270.04919
  1291.0     0.000775    1269.70703   1269.70654
  1212.0     0.000825    1269.34229   1269.34180
  1203.0     0.000831    1268.95544   1268.95496
  1281.0     0.000781    1268.54675   1268.54614
  1291.0     0.000775    1268.11621   1268.11572
  1200.0     0.000833    1267.66418   1267.66370
  1239.0     0.000807    1267.19080   1267.19031
  1253.0     0.000798    1266.69641   1266.69580
  1256.0     0.000796    1266.18079   1266.18030
  1227.0     0.000815    1265.64465   1265.64404
  1253.0     0.000798    1265.08789   1265.08728
  1206.0     0.000829    1264.51086   1264.51025
  1229.0     0.000814    1263.91382   1263.91321
  1242.0     0.000805    1263.29688   1263.29626
  1209.0     0.000827    1262.66052   1262.65991
  1234.0     0.000810    1262.00476   1262.00415
  1292.0     0.000774    1261.32996   1261.32935
  1221.0     0.000819    1260.63647   1260.63574
  1207.0     0.000829    1259.92444   1259.92371
  1321.0     0.000757    1259.19421   1259.19348
  1252.0     0.000799    1258.44604   1258.44531
  1263.0     0.000792    1257.68018   1257.67944
  1229.0     0.000814    1256.89685   1256.89624
  1210.0     0.000826    1256.09656   1256.09595
  1311.0     0.000763    1255.27954   1255.27881
  1252.0     0.000799    1254.44592   1254.44519
  1308.0     0.000765    1253.59619   1253.59546
  1219.0     0.000820    1252.73047   1252.72974
  1288.0     0.000776    1251.84924   1251.84863
  1226.0     0.000816    1250.95276   1250.95203
  1272.0     0.000786    1250.04126   1250.04053
  1247.0     0.000802    1249.11511   1249.11438
  1256.0     0.000796    1248.17468   1248.17395
  1278.0     0.000782    1247.22021   1247.21948
  1254.0     0.000797    1246.25183   1246.25122
  1251.0     0.000799    1245.27014   1245.26953
  1283.0     0.000779    1244.27551   1244.27478
  1164.0     0.000859    1243.26782   1243.26721
  1184.0     0.000845    1242.24792   1242.24719
  1231.0     0.000812    1241.21570   1241.21497
  1207.0     0.000829    1240.17163   1240.17090
  1168.0     0.000856    1239.11609   1239.11536
  1241.0     0.000806    1238.04919   1238.04846
  1217.0     0.000822    1236.97144   1236.97070
  1207.0     0.000829    1235.88306   1235.88245
  1235.0     0.000810    1234.78442   1234.78381
  1187.0     0.000842    1233.67578   1233.67517
  1240.0     0.000806    1232.55750   1232.55688
  1249.0     0.000801    1231.42969   1231.42908
  1254.0     0.000797    1230.29297   1230.29236
  1218.0     0.000821    1229.14734   1229.14673
  1197.0     0.000835    1227.99316   1227.99255
  1152.0     0.000868    1226.83093   1226.83044
  1245.0     0.000803    1225.66077   1225.66016
  1185.0     0.000844    1224.48303   1224.48242
  1234.0     0.000810    1223.29797   1223.29736
  1219.0     0.000820    1222.10583   1222.10522
  1259.0     0.000794    1220.90686   1220.90637
  1254.0     0.000797    1219.70166   1219.70105
  1234.0     0.000810    1218.49011   1218.48950
  1292.0     0.000774    1217.27271   1217.27222
  1222.0     0.000818    1216.04956   1216.04907
  1228.0     0.000814    1214.82129   1221.26074
  1248.0     0.000801    1213.58765   1220.14307
  1173.0     0.000853    1212.34937   1219.02380
  1207.0     0.000829    1211.10645   1217.90320
  1212.0     0.000825    1209.85913   1216.78162
  1238.0     0.000808    1208.60779   1215.65955
  1225.0     0.000816    1207.35278   1214.53735
  1238.0     0.000808    1206.09412   1213.41528
  1224.0     0.000817    1204.83215   1212.29395
  1207.0     0.000829    1203.56702   1211.17358
  1291.0     0.000775    1202.29919   1210.05457
  1226.0     0.000816    1201.02869   1208.93750
  1171.0     0.000854    1199.75574   1207.82251
  1203.0     0.000831    1198.48071   1206.71021
  1201.0     0.000833    1197.20386   1205.60107
  1219.0     0.000820    1195.92517   1204.49536
  1218.0     0.000821    1194.64514   1203.39355
  1210.0     0.000826    1193.36365   1202.29602
  1186.0     0.000843    1192.08118   1201.20337
  1205.0     0.000830    1190.79785   1200.11584
  1247.0     0.000802    1189.51379   1199.03430
  1202.0     0.000832    1188.22937   1197.95874
  1135.0     0.000881    1186.94470   1196.88989
  1181.0     0.000847    1185.65979   1195.82837
  1222.0     0.000818    1184.37512   1194.77441
  1190.0     0.000840    1183.09070   1193.72876
  1166.0     0.000858    1181.80676   1192.69189
  1256.0     0.000796    1180.52344   1191.66455
  1235.0     0.000810    1179.24097   1190.64685
  1217.0     0.000822    1177.95947   1189.63989
  1250.0     0.000800    1176.67908   1188.64404
  1269.0     0.000788    1175.40002   1187.66016
  1211.0     0.000826    1174.12231   1186.68860
  1216.0     0.000822    1172.84631   1185.73047
  1237.0     0.000808    1171.57202   1184.78613
  1197.0     0.000835    1170.29968   1183.85669
  1219.0     0.000820    1169.02930   1182.94275
  1221.0     0.000819    1167.76123   1182.04541
  1190.0     0.000840    1166.49536   1181.16528
  1215.0     0.000823    1165.23193   1180.30334
  1215.0     0.000823    1163.97107   1179.46082
  1136.0     0.000880    1162.71289   1178.63867
  1165.0     0.000858    1161.45740   1177.83789
  1155.0     0.000866    1160.20496   1177.05994
  1176.0     0.000850    1158.95557   1176.30603
  1220.0     0.000820    1157.70923   1175.57739
  1214.0     0.000824    1156.46619   1174.87561
  1201.0     0.000833    1155.22644   1174.20215
  1216.0     0.000822    1153.99011   1173.55884
  1192.0     0.000839    1152.75732   1172.94714
  1205.0     0.000830    1151.52808   1172.36926
  1185.0     0.000844    1150.30273   1171.82715
  1161.0     0.000861    1149.08093   1171.32312
  1167.0     0.000857    1147.86316   1170.85950
  1171.0     0.000854    1146.64929   1170.43921
  1146.0     0.000873    1145.43933   1170.06445
  1205.0     0.000830    1144.23364   1169.73901
  1224.0     0.000817    1143.03198   1169.46558
  1204.0     0.000831    1141.83447   1169.24841
  1195.0     0.000837    1140.64136   1169.09119
  1151.0     0.000869    1139.45251   1168.99841
  1232.0     0.000812    1138.26807   1168.97461
  1271.0     0.000787    1137.08801   1169.02551
  1191.0     0.000840    1135.91248   1169.15662
  1108.0     0.000903    1134.74146   1169.37463
  1143.0     0.000875    1133.57495   1169.68628
  1165.0     0.000858    1132.41321   1170.09985
  1145.0     0.000873    1131.25586   1170.62390
  1218.0     0.000821    1130.10327   1171.26831
  1217.0     0.000822    1128.95544   1172.04407
  1209.0     0.000827    1127.81238   1172.96350
  1260.0     0.000794    1126.67395   1174.04028
  1157.0     0.000864    1125.54028   1175.29016
  1246.0     0.000803    1124.41150   1176.73083
  1183.0     0.000845    1123.28748   1178.38208
  1176.0     0.000850    1122.16846   1180.26697
  1202.0     0.000832    1121.05408   1182.41150
  1151.0     0.000869    1119.94458   1184.84583
  1186.0     0.000843    1118.83997   1187.60425
  1238.0     0.000808    1117.74023   1190.72705
  1163.0     0.000860    1116.64526   1194.26099
  1162.0     0.000861    1115.55518   1198.26050
  1196.0     0.000836    1114.46997   1204.72559
  1177.0     0.000850    1113.38977   1209.89563
  1201.0     0.000833    1112.31421   1215.76331
  1291.0     0.000775    1111.24365   1222.43787
  1209.0     0.000827    1110.17773   1230.05054
  1163.0     0.000860    1109.11670   1238.76282
  1261.0     0.000793    1108.06055   1248.77271
  1285.0     0.000778    1107.00916   1260.32727
  1207.0     0.000829    1105.96240   1273.73755
  1267.0     0.000789    1104.92053   1289.40369
  1311.0     0.000763    1103.88330   1307.85059
  1322.0     0.000756    1102.85083   1329.79395
  1391.0     0.000719    1101.82300   1356.25549
  1431.0     0.000699    1100.79980   1388.76599
  1429.0     0.000700    1099.78137   1429.67175
  1498.0     0.000668    1098.76733   1482.50769
  1544.0     0.000648    1097.75781   1552.29968
  1694.0     0.000590    1096.75293   1645.59106
  1808.0     0.000553    1095.75256   1769.93909
  1899.0     0.000527    1094.75647   1932.02808
  2129.0     0.000470    1093.76501   2131.90771
  2384.0     0.000419    1092.77771   2354.79443
  2505.0     0.000399    1091.79480   2585.53564
  2817.0     0.000355    1090.81616   2852.43604
  3303.0     0.0003028   1089.84180   3216.88306
  3725.0     0.0002685   1088.87158   3709.70972
  4350.0     0.0002299   1087.90564   4286.71729
  4867.0     0.0002055   1086.94360   4858.57813
  5512.0     0.0001814   1085.98584   5442.65820
  6271.0     0.0001595   1085.03186   6162.43115
  7134.0     0.0001402   1084.08203   7000.10986
  7861.0     0.0001272   1083.13586   7711.54883
  8105.0     0.0001234   1082.19385   8059.44141
  7975.0     0.0001254   1081.25537   7894.81104
  7302.0     0.0001369   1080.32068   7103.01904
  5629.0     0.0001777   1079.38977   5901.13330
  4441.0     0.0002252   1078.46240   4699.93799
  3578.0     0.0002795   1077.53870   3724.81787
  2993.0     0.0003341   1076.61853   3009.83936
  2548.0     0.000392    1075.70166   2512.39575
  2179.0     0.000459    1074.78833   2174.11011
  1909.0     0.000524    1073.87830   1943.18286
  1771.0     0.000565    1072.97156   1781.22742
  1590.0     0.000629    1072.06812   1663.01978
  1476.0     0.000678    1071.16772   1573.21973
  1462.0     0.000684    1070.27051   1502.75476
  1377.0     0.000726    1069.37622   1446.13025
  1301.0     0.000769    1068.48499   1399.82141
  1321.0     0.000757    1067.59668   1361.42102
  1236.0     0.000809    1066.71130   1329.20496
  1217.0     0.000822    1065.82861   1301.89893
  1233.0     0.000811    1064.94873   1278.54126
  1201.0     0.000833    1064.07141   1258.39465
  1253.0     0.000798    1063.19678   1240.88647
  1244.0     0.000804    1062.32458   1225.56641
  1209.0     0.000827    1061.45496   1212.07727
  1222.0     0.000818    1060.58765   1200.13208
  1132.0     0.000883    1059.72278   1189.49902
  1108.0     0.000903    1058.86011   1179.98877
  1148.0     0.000871    1057.99976   1171.44592
  1104.0     0.000906    1057.14148   1163.74170
  1142.0     0.000876    1056.28540   1156.76904
  1114.0     0.000898    1055.43127   1150.43848
  1130.0     0.000885    1054.57910   1144.67456
  1127.0     0.000887    1053.72876   1139.41370
  1168.0     0.000856    1052.88037   1134.60193
  1089.0     0.000918    1052.03369   1130.19385
  1097.0     0.000912    1051.18860   1126.15039
  1087.0     0.000920    1050.34534   1122.43860
  1113.0     0.000898    1049.50354   1119.03027
  1101.0     0.000908    1048.66333   1115.90186
  1130.0     0.000885    1047.82458   1113.03333
  1068.0     0.000936    1046.98718   1110.40820
  1068.0     0.000936    1046.15112   1108.01270
  1096.0     0.000912    1045.31628   1106.28015
  1093.0     0.000915    1044.48279   1104.32373
  1066.0     0.000938    1043.65027   1102.57251
  1109.0     0.000902    1042.81897   1101.02332
  1081.0     0.000925    1041.98865   1099.67529
  1105.0     0.000905    1041.15918   1098.53003
  1102.0     0.000907    1040.33081   1097.59155
  1105.0     0.000905    1039.50317   1096.86719
  1096.0     0.000912    1038.67627   1096.36682
  1102.0     0.000907    1037.85022   1096.10498
  1030.0     0.000971    1037.02478   1096.09924
  1126.0     0.000888    1036.19995   1096.37292
  1096.0     0.000912    1035.37573   1096.95483
  1115.0     0.000897    1034.55200   1097.88147
  1132.0     0.000883    1033.72864   1099.19800
  1123.0     0.000890    1032.90576   1100.96155
  1113.0     0.000898    1032.08325   1103.24341
  1147.0     0.000872    1031.26099   1106.13403
  1163.0     0.000860    1030.43896   1109.74902
  1193.0     0.000838    1029.61707   1114.23914
  1163.0     0.000860    1028.79541   1119.80554
  1122.0     0.000891    1027.97375   1126.72925
  1154.0     0.000867    1027.15210   1135.42285
  1162.0     0.000861    1026.33057   1146.52222
  1178.0     0.000849    1025.50879   1161.01465
  1231.0     0.000812    1024.68713   1180.39148
  1216.0     0.000822    1023.86511   1206.75757
  1273.0     0.000786    1023.04303   1242.84412
  1332.0     0.000751    1022.22058   1291.85339
  1430.0     0.000699    1021.39789   1356.84570
  1474.0     0.000678    1020.57489   1438.91785
  1530.0     0.000654    1019.75146   1535.50854
  1648.0     0.000607    1018.92767   1646.93140
  1779.0     0.000562    1018.10339   1787.03687
  1937.0     0.000516    1017.27863   1972.25684
  2094.0     0.000478    1016.45331   2198.83130
  2422.0     0.000413    1015.62738   2443.77466
  2654.0     0.000377    1014.80084   2703.17358
  2883.0     0.0003469   1013.97369   2988.55957
  3171.0     0.0003154   1013.14581   3256.71631
  3428.0     0.0002917   1012.31720   3412.82031
  3426.0     0.0002919   1011.48792   3380.69727
  3193.0     0.0003132   1010.65778   3128.09546
  2771.0     0.000361    1009.82678   2723.67554
  2321.0     0.000431    1008.99500   2302.54199
  2027.0     0.000493    1008.16229   1949.98071
  1742.0     0.000574    1007.32874   1686.90222
  1571.0     0.000637    1006.49414   1503.32544
  1457.0     0.000686    1005.65857   1379.90295
  1252.0     0.000799    1004.82208   1297.53503
  1262.0     0.000792    1003.98456   1241.30078
  1209.0     0.000827    1003.14594   1201.18494
  1161.0     0.000861    1002.30627   1171.13330
  1127.0     0.000887    1001.46552   1147.67603
  1177.0     0.000850    1000.62366   1128.81177
  1090.0     0.000917    999.78058    1113.31897
  1149.0     0.000870    998.93646    1100.39258
  1106.0     0.000904    998.09106    1089.46765
  1005.0     0.000995    997.24451    1080.13025
  1074.0     0.000931    996.39673    1072.06982
  1045.0     0.000957    995.54773    1065.04895
  1035.0     0.000966    994.69745    1058.88354
  1042.0     0.000960    993.84595    1053.43018
  1024.0     0.000977    992.99323    1048.57507
  1001.0     0.000999    992.13910    1044.22778
  1026.0     0.000975    991.28381    1040.31592
  1016.0     0.000984    990.42712    1036.78101
  1008.0     0.000992    989.56915    1033.57617
  992.0      0.001008    988.70978    1030.66345
  946.0      0.001057    987.84912    1028.01282
  978.0      0.001022    986.98712    1025.60022
  1009.0     0.000991    986.12384    1023.40784
  1005.0     0.000995    985.25909    1021.42224
  992.0      0.001008    984.39307    1013.55811
  1012.0     0.000988    983.52563    1012.06952
  1028.0     0.000973    982.65692    1010.77478
  1021.0     0.000979    981.78674    1009.68054
  1034.0     0.000967    980.91522    1008.80054
  1009.0     0.000991    980.04236    1008.15625
  983.0      0.001017    979.16809    1007.77936
  1053.0     0.000950    978.29248    1007.71667
  1022.0     0.000978    977.41553    1008.03644
  942.0      0.001062    976.53723    1008.84296
  1034.0     0.000967    975.65759    1010.30450
  997.0      0.001003    974.77655    1012.69958
  1037.0     0.000964    973.89417    1016.47766
  989.0      0.001011    973.01056    1022.30896
  1025.0     0.000976    972.12549    1031.08508
  1036.0     0.000965    971.23920    1043.79968
  1048.0     0.000954    970.35162    1061.00671
  1028.0     0.000973    969.46271    1081.78101
  1029.0     0.000972    968.57245    1105.51025
  1140.0     0.000877    967.68103    1136.76660
  1166.0     0.000858    966.78833    1180.74768
  1230.0     0.000813    965.89441    1234.11365
  1368.0     0.000731    964.99921    1289.53259
  1433.0     0.000698    964.10284    1352.01123
  1532.0     0.000653    963.20526    1421.38501
  1530.0     0.000654    962.30646    1471.28064
  1487.0     0.000672    961.40656    1474.31274
  1407.0     0.000711    960.50549    1415.49268
  1327.0     0.000754    959.60333    1313.44373
  1149.0     0.000870    958.70007    1212.30103
  1108.0     0.000903    957.79572    1134.52808
  1100.0     0.000909    956.89032    1081.25513
  1056.0     0.000947    955.98389    1046.64294
  1011.0     0.000989    955.07642    1024.31604
  999.0      0.001001    954.16797    1009.40338
  1008.0     0.000992    953.25861    998.82611
  1011.0     0.000989    952.34821    990.85565
  982.0      0.001018    951.43701    984.56091
  952.0      0.001050    950.52484    979.41962
  974.0      0.001027    949.61182    975.11304
  969.0      0.001032    948.69806    971.43024
  977.0      0.001024    947.78339    968.22394
  959.0      0.001043    946.86804    965.38806
  951.0      0.001052    945.95190    962.84454
  918.0      0.001089    945.03510    960.53485
  889.0      0.001125    944.11755    958.41461
  949.0      0.001054    943.19940    956.44940
  925.0      0.001081    942.28058    954.61224
  941.0      0.001063    941.36127    952.88202
  961.0      0.001041    940.44135    951.24182
  996.0      0.001004    939.52094    949.67798
  932.0      0.001073    938.60004    948.17908
  974.0      0.001027    937.67865    946.73627
  925.0      0.001081    936.75696    945.34198
  927.0      0.001079    935.83478    943.98981
  948.0      0.001055    934.91229    942.67444
  994.0      0.001006    933.98956    941.39160
  960.0      0.001042    933.06653    940.13733
  952.0      0.001050    932.14331    938.90857
  963.0      0.001038    931.21985    937.70233
  1002.0     0.000998    930.29633    936.51654
  978.0      0.001022    929.37262    935.34888
  957.0      0.001045    928.44885    934.19769
  920.0      0.001087    927.52502    933.06146
  952.0      0.001050    926.60126    931.93872
  968.0      0.001033    925.67755    930.82843
  940.0      0.001064    924.75391    929.72937
  923.0      0.001083    923.83051    928.64075
  928.0      0.001078    922.90717    927.56158
  937.0      0.001067    921.98413    926.49146
  941.0      0.001063    921.06134    925.42950
  988.0      0.001012    920.13885    924.37506
  948.0      0.001055    919.21667    923.32776
  930.0      0.001075    918.29492    922.28717
  942.0      0.001062    917.37366    921.25287
  951.0      0.001052    916.45282    920.22443
  993.0      0.001007    915.53253    919.20154
  937.0      0.001067    914.61285    918.18390
  945.0      0.001058    913.69373    917.17133
  905.0      0.001105    912.77533    916.16351
  1006.0     0.000994    911.85760    915.16016
  983.0      0.001017    910.94061    914.16125
  872.0      0.001147    910.02448    911.30975
  951.0      0.001052    909.10919    910.35071
  850.0      0.001176    908.19476    909.39484
  910.0      0.001099    907.28131    908.44189
  902.0      0.001109    906.36884    907.49188
  894.0      0.001119    905.45740    906.54474
  922.0      0.001085    904.54700    905.78711
  984.0      0.001016    903.63776    904.84869
  904.0      0.001106    902.72980    903.91309
  904.0      0.001106    901.82294    902.98010
  928.0      0.001078    900.91736    902.04987
  920.0      0.001087    900.01318    901.12231
  878.0      0.001139    899.11029    900.19739
  971.0      0.001030    898.20886    899.27502
  886.0      0.001129    897.30890    898.35535
  908.0      0.001101    896.41040    897.43817
  926.0      0.001080    895.51355    896.52368
  967.0      0.001034    894.61823    907.67279
  855.0      0.001170    893.72467    907.05603
  932.0      0.001073    892.83270    906.45264
  906.0      0.001104    891.94250    905.86322
  885.0      0.001130    891.05414    905.28845
  910.0      0.001099    890.16766    904.72882
  970.0      0.001031    889.28302    904.18512
  931.0      0.001074    888.40039    903.65796
  925.0      0.001081    887.51965    903.14813
  939.0      0.001065    886.64105    902.65662
  933.0      0.001072    885.76447    902.18402
  900.0      0.001111    884.89001    901.73138
  904.0      0.001106    884.01782    901.29974
  941.0      0.001063    883.14783    900.89020
  877.0      0.001140    882.28009    900.50378
  905.0      0.001105    881.41467    900.14178
  936.0      0.001068    880.55170    899.80579
  932.0      0.001073    879.69104    899.49670
  886.0      0.001129    878.83295    899.21649
  918.0      0.001089    877.97729    898.96649
  918.0      0.001089    877.12433    898.74884
  915.0      0.001093    876.27380    898.56512
  893.0      0.001120    875.42603    898.41748
  882.0      0.001134    874.58093    898.30835
  900.0      0.001111    873.73859    898.23993
  897.0      0.001115    872.89899    897.78723
  923.0      0.001083    872.06232    897.81720
  886.0      0.001129    871.22845    897.89648
  906.0      0.001104    870.39758    898.02832
  913.0      0.001095    869.56964    898.21661
  898.0      0.001114    868.74469    898.46539
  985.0      0.001015    867.92285    898.77930
  956.0      0.001046    867.10406    899.16302
  996.0      0.001004    866.28845    899.62213
  926.0      0.001080    865.47607    900.16266
  932.0      0.001073    864.66681    900.79108
  919.0      0.001088    863.86096    901.51477
  893.0      0.001120    863.05835    902.34186
  887.0      0.001127    862.25916    903.28137
  938.0      0.001066    861.46332    904.34320
  886.0      0.001129    860.67090    905.53900
  953.0      0.001049    859.88196    906.88098
  918.0      0.001089    859.09662    908.38354
  902.0      0.001109    858.31482    910.06250
  888.0      0.001126    857.53656    911.93616
  927.0      0.001079    856.76208    914.02478
  931.0      0.001074    855.99121    916.35175
  882.0      0.001134    855.22406    918.94379
  939.0      0.001065    854.46069    921.83136
  924.0      0.001082    853.70117    925.04993
  959.0      0.001043    852.94537    928.99286
  957.0      0.001045    852.19354    933.00702
  939.0      0.001065    851.44562    937.49524
  944.0      0.001059    850.70160    942.52234
  973.0      0.001028    849.96161    948.16479
  910.0      0.001099    849.22565    954.51337
  914.0      0.001094    848.49371    961.67651
  954.0      0.001048    847.76593    969.78442
  942.0      0.001062    847.04218    978.99542
  972.0      0.001029    846.32263    989.50269
  986.0      0.001014    845.60730    1001.54480
  960.0      0.001042    844.89618    1015.41815
  925.0      0.001081    844.18933    1031.49670
  995.0      0.001005    843.48676    1050.25671
  1043.0     0.000959    842.78851    1072.31348
  972.0      0.001029    842.09460    1098.47375
  1092.0     0.000916    841.40509    1129.81445
  1054.0     0.000949    840.72009    1167.80469
  1113.0     0.000898    840.03949    1214.50964
  1118.0     0.000894    839.36328    1272.98425
  1267.0     0.000789    838.69159    1348.09839
  1362.0     0.000734    838.02454    1448.19287
  1472.0     0.000679    837.36194    1587.75378
  1733.0     0.000577    836.70398    1790.37024
  2035.0     0.000491    836.05066    2090.24634
  2490.0     0.000402    835.40198    2528.03296
  3166.0     0.0003159   834.75787    3124.61157
  4009.0     0.0002494   834.11853    3858.32056
  5010.0     0.0001996   833.48383    4812.02246
  6362.0     0.0001572   832.85400    6158.94873
  8159.0     0.0001226   832.22882    7783.21631
  9827.0     0.0001018   831.60846    9526.93164
  11639.0    0.0000859   830.99292    11403.85840
  12518.0    0.0000799   830.38226    12644.74512
  12018.0    0.0000832   829.77637    12254.35742
  9874.0     0.0001013   829.17535    10057.27246
  7248.0     0.0001380   828.57922    7313.09082
  5181.0     0.0001930   827.98810    5148.98486
  3832.0     0.0002610   827.40186    3750.82031
  2830.0     0.000353    826.82056    2940.13208
  2313.0     0.000432    826.24420    2505.79712
  2134.0     0.000469    825.67279    2295.63721
  2054.0     0.000487    825.10651    2217.74951
  2161.0     0.000463    824.54510    2226.03003
  2331.0     0.000429    823.98883    2322.04053
  2475.0     0.000404    823.43750    2512.58667
  2789.0     0.000359    822.89136    2744.90063
  2976.0     0.0003360   822.35028    2928.35742
  2935.0     0.0003407   821.81421    3007.28809
  2823.0     0.000354    821.28326    2899.72168
  2683.0     0.000373    820.75751    2588.39136
  2294.0     0.000436    820.23682    2219.72607
  1981.0     0.000505    819.72125    1911.61938
  1713.0     0.000584    819.21082    1687.85876
  1584.0     0.000631    818.70563    1530.21533
  1402.0     0.000713    818.20551    1410.95740
  1258.0     0.000795    817.71057    1310.96863
  1205.0     0.000830    817.22083    1225.43359
  1062.0     0.000942    816.73633    1154.85901
  1102.0     0.000907    816.25696    1098.66699
  997.0      0.001003    815.78284    1054.91431
  962.0      0.001040    815.31390    1021.17224
  938.0      0.001066    814.85022    995.05786
  913.0      0.001095    814.39172    974.52161
  853.0      0.001172    813.93842    957.97754
  925.0      0.001081    813.49036    944.29663
  889.0      0.001125    813.04749    932.86279
  931.0      0.001074    812.60992    922.88892
  886.0      0.001129    812.17755    914.17816
  882.0      0.001134    811.75037    906.49292
  884.0      0.001131    811.32849    899.65759
  883.0      0.001133    810.91180    893.53711
  921.0      0.001086    810.50031    888.02490
  884.0      0.001131    810.09406    883.03473
  874.0      0.001144    809.69305    878.49652
  893.0      0.001120    809.29730    874.35242
  893.0      0.001120    808.90674    870.55414
  870.0      0.001149    808.52142    867.06134
  853.0      0.001172    808.14124    863.83960
  844.0      0.001185    807.76636    860.86023
  863.0      0.001159    807.39661    858.09808
  832.0      0.001202    807.03204    855.53210
  863.0      0.001159    806.67267    853.14362
  871.0      0.001148    806.31854    850.91681
  878.0      0.001139    805.96954    848.83771
  883.0      0.001133    805.62567    846.89441
  822.0      0.001217    805.28693    845.07617
  803.0      0.001245    804.95343    843.37402
  890.0      0.001124    804.62494    841.77985
  857.0      0.001167    804.30164    840.28662
  835.0      0.001198    803.98352    838.88837
  877.0      0.001140    803.67041    837.57983
  821.0      0.001218    803.36243    836.35675
  823.0      0.001215    803.05945    835.21521
  832.0      0.001202    802.76154    834.15216
  825.0      0.001212    802.46869    833.16534
  857.0      0.001167    802.18091    832.57056
  815.0      0.001227    801.89807    831.73560
  832.0      0.001202    801.62030    830.97363
  854.0      0.001171    801.34747    830.28455
  810.0      0.001235    801.07965    829.66962
  888.0      0.001126    800.81671    829.13031
  845.0      0.001183    800.55872    828.66931
  831.0      0.001203    800.30560    828.29041
  891.0      0.001122    800.05743    827.99835
  860.0      0.001163    799.81415    827.79919
  839.0      0.001192    799.57568    827.70111
  828.0      0.001208    799.34204    827.71399
  821.0      0.001218    799.11316    827.85040
  815.0      0.001227    798.88910    828.12585
  853.0      0.001172    798.66980    828.56000
  824.0      0.001214    798.45526    829.17743
  878.0      0.001139    798.24542    830.01013
  853.0      0.001172    798.04028    831.09857
  846.0      0.001182    797.83978    832.49713
  859.0      0.001164    797.64398    834.28082
  908.0      0.001101    797.45270    836.55701
  918.0      0.001089    797.26611    839.48462
  870.0      0.001149    797.08405    843.30334
  852.0      0.001174    796.90656    848.37311
  827.0      0.001209    796.73352    855.21808
  890.0      0.001124    796.56494    864.57275
  852.0      0.001174    796.40088    877.53143
  837.0      0.001195    796.24121    895.06012
  941.0      0.001063    796.08594    918.63538
  983.0      0.001017    795.93506    949.49347
  1019.0     0.000981    795.78845    988.10590
  1007.0     0.000993    795.64624    1033.19958
  1096.0     0.000912    795.50824    1081.55017
  1130.0     0.000885    795.37451    1129.99988
  1196.0     0.000836    795.24500    1176.73022
  1268.0     0.000789    795.11963    1216.91675
  1280.0     0.000781    794.99841    1238.70935
  1247.0     0.000802    794.88129    1227.24524
  1172.0     0.000853    794.76831    1182.97620
  1094.0     0.000914    794.65936    1120.65735
  1095.0     0.000913    794.55438    1056.45044
  974.0      0.001027    794.45337    999.66595
  896.0      0.001116    794.35632    953.55914
  896.0      0.001116    794.26318    918.13171
  889.0      0.001125    794.17389    891.93866
  890.0      0.001124    794.08850    873.03497
  919.0      0.001088    794.00684    859.50177
  860.0      0.001163    793.92896    849.72650
  858.0      0.001166    793.85474    842.49908
  835.0      0.001198    793.78424    836.98724
  827.0      0.001209    793.71741    832.65118
  854.0      0.001171    793.65417    829.15100
  825.0      0.001212    793.59448    826.27179
  818.0      0.001222    793.53839    823.87274
  844.0      0.001185    793.48572    821.85754
  844.0      0.001185    793.43646    820.15662
  845.0      0.001183    793.39069    818.71826
  815.0      0.001227    793.34821    817.50311
  807.0      0.001239    793.30908    816.48126
  846.0      0.001182    793.27325    815.62982
  858.0      0.001166    793.24072    814.93201
  851.0      0.001175    793.21130    814.37555
  834.0      0.001199    793.18506    813.95294
  845.0      0.001183    793.16199    813.66046
  849.0      0.001178    793.14191    813.49860
  846.0      0.001182    793.12488    813.47296
  815.0      0.001227    793.11084    813.59363
  819.0      0.001221    793.09979    813.87891
  823.0      0.001215    793.09161    814.35779
  807.0      0.001239    793.08624    815.07709
  824.0      0.001214    793.08374    816.11096
  825.0      0.001212    793.08398    817.57635
  815.0      0.001227    793.08691    814.59454
  839.0      0.001192    793.09259    817.61218
  852.0      0.001174    793.10083    821.84686
  795.0      0.001258    793.11169    827.74591
  820.0      0.001220    793.12512    835.82324
  873.0      0.001145    793.14099    846.56219
  899.0      0.001112    793.15930    860.16956
  923.0      0.001083    793.17999    876.18896
  943.0      0.001060    793.20306    893.39508
  931.0      0.001074    793.22845    910.55103
  975.0      0.001026    793.25610    926.76917
  980.0      0.001020    793.28595    939.70410
  972.0      0.001029    793.31799    944.33606
  955.0      0.001047    793.35211    936.63000
  955.0      0.001047    793.38831    918.56317
  819.0      0.001221    793.42651    896.30707
  842.0      0.001188    793.46674    874.99274
  855.0      0.001170    793.50885    857.04352
  843.0      0.001186    793.55286    843.04926
  855.0      0.001170    793.59863    832.71045
  840.0      0.001190    793.64624    825.36316
  817.0      0.001224    793.69556    820.26343
  826.0      0.001211    793.74658    816.74622
  777.0      0.001287    793.79919    814.39081
  773.0      0.001294    793.85339    812.65302
  792.0      0.001263    793.90918    811.39478
  844.0      0.001185    793.96643    810.47485
  800.0      0.001250    794.02509    809.80756
  789.0      0.001267    794.08514    809.33984
  844.0      0.001185    794.14655    809.03778
  840.0      0.001190    794.20923    808.87970
  858.0      0.001166    794.27313    808.85101
  816.0      0.001225    794.33826    808.94403
  775.0      0.001290    794.40448    813.98914
  780.0      0.001282    794.47174    814.38629
  809.0      0.001236    794.54010    814.91278
  771.0      0.001297    794.60944    815.58203
  778.0      0.001285    794.67969    816.41492
  818.0      0.001222    794.75085    817.44495
  773.0      0.001294    794.82288    818.72339
  839.0      0.001192    794.89563    820.33429
  837.0      0.001195    794.96912    822.41846
  859.0      0.001164    795.04333    825.20880
  835.0      0.001198    795.11810    829.06915
  795.0      0.001258    795.19354    834.52191
  783.0      0.001277    795.26947    842.24170
  785.0      0.001274    795.34589    852.94958
  827.0      0.001209    795.42273    866.99481
  896.0      0.001116    795.50000    883.49115
  863.0      0.001159    795.57751    900.61102
  878.0      0.001139    795.65533    918.34045
  866.0      0.001155    795.73346    936.89960
  960.0      0.001042    795.81171    950.07043
  937.0      0.001067    795.89008    947.24084
  908.0      0.001101    795.96857    928.23523
  862.0      0.001160    796.04706    904.09570
  910.0      0.001099    796.12549    883.19727
  825.0      0.001212    796.20392    868.04041
  852.0      0.001174    796.28217    858.29968
  854.0      0.001171    796.36029    852.79669
  804.0      0.001244    796.43817    850.31488
  821.0      0.001218    796.51581    849.93262
  817.0      0.001224    796.59314    851.10229
  874.0      0.001144    796.67010    853.59985
  845.0      0.001183    796.74658    857.44586
  874.0      0.001144    796.82263    862.85016
  916.0      0.001092    796.89819    870.19019
  955.0      0.001047    796.97314    880.00281
  890.0      0.001124    797.04755    893.21698
  966.0      0.001035    797.12122    910.15125
  899.0      0.001112    797.19421    931.87335
  941.0      0.001063    797.26642    959.08887
  1016.0     0.000984    797.33783    992.11108
  1035.0     0.000966    797.40839    1030.47742
  1091.0     0.000917    797.47809    1072.58630
  1135.0     0.000881    797.54675    1115.70313
  1206.0     0.000829    797.61450    1156.41541
  1263.0     0.000792    797.68115    1190.72058
  1203.0     0.000831    797.74670    1213.40356
  1182.0     0.000846    797.81110    1218.88379
  1191.0     0.000840    797.87433    1204.98364
  1068.0     0.000936    797.93634    1175.77148
  1101.0     0.000908    797.99701    1139.44385
  1139.0     0.000878    798.05646    1103.99854
  1096.0     0.000912    798.11444    1075.07544
  1036.0     0.000965    798.17102    1056.14722
  1087.0     0.000920    798.22607    1049.39307
  1082.0     0.000924    798.27966    1056.33923
  1192.0     0.000839    798.33173    1078.09412
  1161.0     0.000861    798.38214    1115.17065
  1227.0     0.000815    798.43091    1166.82727
  1300.0     0.000769    798.47797    1230.08081
  1327.0     0.000754    798.52332    1299.32800
  1329.0     0.000752    798.56683    1367.58093
  1449.0     0.000690    798.60852    1427.20178
  1552.0     0.000644    798.64838    1467.19141
  1417.0     0.000706    798.68628    1472.60168
  1416.0     0.000706    798.72223    1435.95398
  1318.0     0.000759    798.75623    1364.97351
  1162.0     0.000861    798.78815    1278.26648
  1131.0     0.000884    798.81793    1192.29846
  1077.0     0.000929    798.84558    1116.22498
  1062.0     0.000942    798.87109    1053.36792
  1019.0     0.000981    798.89435    1003.79285
  988.0      0.001012    798.91541    966.00049
  935.0      0.001070    798.93414    937.86761
  930.0      0.001075    798.95050    917.19122
  928.0      0.001078    798.96448    902.00781
  896.0      0.001116    798.97601    890.74048
  952.0      0.001050    798.98511    882.22284
  874.0      0.001144    798.99170    877.62030
  821.0      0.001218    798.99573    883.34338
  918.0      0.001089    798.99713    879.43634
  859.0      0.001164    798.99603    876.34326
  885.0      0.001130    798.99219    873.90668
  848.0      0.001179    798.98566    872.01636
  829.0      0.001206    798.97632    870.59253
  850.0      0.001176    798.96429    869.57727
  896.0      0.001116    798.94940    868.92767
  839.0      0.001192    798.93164    868.61389
  832.0      0.001202    798.91101    868.61670
  822.0      0.001217    798.88745    868.92706
  857.0      0.001167    798.86096    869.54694
  881.0      0.001135    798.83142    870.49103
  826.0      0.001211    798.79883    871.79187
  892.0      0.001121    798.76318    873.59918
  857.0      0.001167    798.72443    875.69659
  828.0      0.001208    798.68256    878.62366
  819.0      0.001221    798.63751    882.49597
  890.0      0.001124    798.58917    889.52710
  847.0      0.001181    798.53766    896.56281
  867.0      0.001153    798.48285    905.99945
  865.0      0.001156    798.42468    918.34821
  913.0      0.001095    798.36322    933.63947
  946.0      0.001057    798.29840    950.93988
  922.0      0.001085    798.23010    968.79688
  1031.0     0.000970    798.15845    986.20917
  992.0      0.001008    798.08325    1000.85120
  1023.0     0.000978    798.00452    1007.21454
  1004.0     0.000996    797.92230    1001.81396
  1017.0     0.000983    797.83649    988.89551
  997.0      0.001003    797.74713    975.76050
  992.0      0.001008    797.65411    967.09833
  971.0      0.001030    797.55743    965.05798
  950.0      0.001053    797.45709    970.90515
  940.0      0.001064    797.35303    985.88965
  994.0      0.001006    797.24524    1010.87286
  1104.0     0.000906    797.13361    1045.29468
  1124.0     0.000890    797.01825    1089.66382
  1159.0     0.000863    796.89911    1143.21179
  1165.0     0.000858    796.77606    1191.72070
  1169.0     0.000855    796.64911    1215.38745
  1187.0     0.000842    796.51831    1198.80798
  1119.0     0.000894    796.38354    1149.47864
  1089.0     0.000918    796.24481    1098.59143
  1008.0     0.000992    796.10217    1062.99805
  1033.0     0.000968    795.95551    1043.84827
  1076.0     0.000929    795.80481    1037.28857
  949.0      0.001054    795.65002    1039.17761
  1037.0     0.000964    795.49121    1046.59558
  1057.0     0.000946    795.32825    1057.96436
  1088.0     0.000919    795.16125    1072.63770
  1077.0     0.000929    794.99005    1090.49365
  1110.0     0.000901    794.81470    1111.70898
  1146.0     0.000873    794.63519    1136.67993
  1211.0     0.000826    794.45148    1166.03040
  1233.0     0.000811    794.26355    1200.68652
  1314.0     0.000761    794.07135    1242.01965
  1386.0     0.000722    793.87488    1292.08472
  1442.0     0.000693    793.67413    1353.98059
  1477.0     0.000677    793.46912    1432.33020
  1658.0     0.000603    793.25983    1533.84595
  1808.0     0.000553    793.04608    1667.85071
  1976.0     0.000506    792.82806    1846.54639
  2110.0     0.000474    792.60565    2084.73608
  2367.0     0.000422    792.37885    2398.72437
  2675.0     0.000374    792.14764    2804.19067
  3094.0     0.0003232   791.91199    3312.92920
  3618.0     0.0002764   791.67194    3928.17188
  4146.0     0.0002412   791.42749    4637.51758
  4954.0     0.0002019   791.17853    5401.65381
  5889.0     0.0001698   790.92505    6139.16602
  6585.0     0.0001519   790.66711    6720.33594
  7276.0     0.0001374   790.40466    6994.80762
  7388.0     0.0001354   790.13770    6877.58740
  6718.0     0.0001489   789.86621    6409.68555
  5844.0     0.0001711   789.59021    5727.05908
  5022.0     0.0001991   789.30957    4974.06396
  4143.0     0.0002414   789.02441    4251.40479
  3555.0     0.0002813   788.73468    3612.77686
  3035.0     0.0003295   788.44037    3079.45215
  2791.0     0.000358    788.14142    2653.43970
  2567.0     0.000390    787.83783    2325.95972
  2294.0     0.000436    787.52972    2082.89624
  2031.0     0.000492    787.21698    1908.60352
  1925.0     0.000519    786.89954    1788.58521
  1927.0     0.000519    786.57745    1711.23242
  1824.0     0.000548    786.25073    1668.88452
  1775.0     0.000563    785.91937    1658.53967
  1789.0     0.000559    785.58337    1682.42920
  1842.0     0.000543    785.24268    1748.37280
  1892.0     0.000529    784.89728    1869.48218
  2080.0     0.000481    784.54718    2061.85571
  2326.0     0.000430    784.19244    2335.94092
  2676.0     0.000374    783.83301    2677.52100
  2979.0     0.0003357   783.46887    3045.73462
  3460.0     0.0002890   783.09998    3415.77441
  3810.0     0.0002625   782.72650    3736.99878
  3762.0     0.0002658   782.34827    3839.70630
  3478.0     0.0002875   781.96527    3612.01855
  3090.0     0.0003236   781.57758    3205.93408
  2761.0     0.000362    781.18518    2827.67212
  2472.0     0.000405    780.78809    2570.20728
  2439.0     0.000410    780.38623    2451.04639
  2460.0     0.000407    779.97961    2464.09277
  2662.0     0.000376    779.56842    2606.14844
  3006.0     0.0003327   779.15240    2891.60791
  3432.0     0.0002914   778.73169    3360.09155
  4167.0     0.0002400   778.30627    4077.48047
  5029.0     0.0001988   777.87616    5127.96631
  6411.0     0.0001560   777.44128    6586.05371
  8557.0     0.0001169   777.00171    8448.49902
  10581.0    0.0000945   776.55743    10556.61816
  12900.0    0.0000775   776.10840    12668.03516
  14718.0    0.0000679   775.65472    14557.79297
  15782.0    0.0000634   775.19629    15699.51465
  15008.0    0.0000666   774.73322    15283.33301
  13067.0    0.0000765   774.26538    13268.89160
  10507.0    0.0000952   773.79291    10585.25000
  7950.0     0.0001258   773.31573    8073.40430
  6094.0     0.0001641   772.83392    6079.78711
  4681.0     0.0002136   772.34741    4622.64648
  3842.0     0.0002603   771.85626    3619.18213
  3096.0     0.0003230   771.36035    2948.73657
  2581.0     0.000387    770.85986    2501.23657
  2200.0     0.000455    770.35468    2194.40039
  1979.0     0.000505    769.84497    1974.66809
  1785.0     0.000560    769.33051    1810.23291
  1569.0     0.000637    768.81146    1682.92175
  1473.0     0.000679    768.28778    1582.15930
  1398.0     0.000715    767.75958    1501.40991
  1423.0     0.000703    767.22668    1436.35535
  1340.0     0.000746    766.68927    1384.01514
  1323.0     0.000756    766.14722    1342.31665
  1228.0     0.000814    765.60071    1309.88501
  1234.0     0.000810    765.04956    1285.94861
  1213.0     0.000824    764.49384    1270.33618
  1221.0     0.000819    763.93359    1263.53320
  1265.0     0.000791    763.36890    1266.79065
  1256.0     0.000796    762.79968    1282.24182
  1308.0     0.000765    762.22595    1312.95679
  1290.0     0.000775    761.64771    1362.82996
  1403.0     0.000713    761.06500    1436.09021
  1564.0     0.000639    760.47791    1536.96594
  1570.0     0.000637    759.88635    1668.32092
  1696.0     0.000590    759.29028    1831.18298
  1899.0     0.000527    758.68988    2023.03918
  2085.0     0.000480    758.08508    2235.60620
  2222.0     0.000450    757.47589    2453.33618
  2510.0     0.000398    756.86230    2651.21216
  2572.0     0.000389    756.24438    2792.40137
  2764.0     0.000362    755.62219    2836.75635
  2839.0     0.000352    754.99561    2764.48755
  2802.0     0.000357    754.36475    2592.59912
  2711.0     0.000369    753.72955    2362.90039
  2342.0     0.000427    753.09021    2120.18970
  2033.0     0.000492    752.44653    1886.88879
  1763.0     0.000567    751.79858    1680.97266
  1657.0     0.000604    751.14648    1508.23682
  1399.0     0.000715    750.49023    1368.88623
  1328.0     0.000753    749.82971    1259.88953
  1223.0     0.000818    749.16504    1176.57129
  1145.0     0.000873    748.49628    1113.72546
  1085.0     0.000922    747.82336    1066.45447
  1094.0     0.000914    747.14642    1030.59680
  1041.0     0.000961    746.46533    1002.90295
  1067.0     0.000937    745.78021    980.99799
  996.0      0.001004    745.09106    963.23102
  947.0      0.001056    744.39789    948.54651
  963.0      0.001038    743.70074    936.10217
  960.0      0.001042    742.99957    925.46222
  918.0      0.001089    742.29449    916.29352
  924.0      0.001082    741.58557    908.36115
  885.0      0.001130    740.87262    901.49451
  853.0      0.001172    740.15582    895.56653
  819.0      0.001221    739.43518    890.48248
  893.0      0.001120    738.71075    886.17236
  898.0      0.001114    737.98242    882.58832
  884.0      0.001131    737.25037    886.62903
  893.0      0.001120    736.51447    884.53888
  885.0      0.001130    735.77496    883.15436
  916.0      0.001092    735.03168    882.51544
  868.0      0.001152    734.28467    882.69958
  896.0      0.001116    733.53400    883.84479
  859.0      0.001164    732.77979    886.19135
  880.0      0.001136    732.02191    890.14478
  888.0      0.001126    731.26038    896.35419
  969.0      0.001032    730.49530    905.77332
  940.0      0.001064    729.72675    919.63904
  932.0      0.001073    728.95471    939.15326
  991.0      0.001009    728.17908    964.46588
  984.0      0.001016    727.40009    993.86737
  1085.0     0.000922    726.61755    1026.01550
  1050.0     0.000952    725.83179    1059.08997
  1122.0     0.000891    725.04254    1085.00146
  1153.0     0.000867    724.24994    1100.24622
  1081.0     0.000925    723.45404    1117.80933
  1187.0     0.000842    722.65491    1152.39661
  1220.0     0.000820    721.85242    1210.87891
  1268.0     0.000789    721.04675    1294.56165
  1350.0     0.000741    720.23785    1400.81104
  1509.0     0.000663    719.42584    1522.14355
  1632.0     0.000613    718.61060    1643.55249
  1744.0     0.000573    717.79224    1740.45642
  1828.0     0.000547    716.97083    1784.05103
  1752.0     0.000571    716.14636    1758.00439
  1731.0     0.000578    715.31885    1671.68689
  1579.0     0.000633    714.48834    1551.98010
  1340.0     0.000746    713.65485    1425.03455
  1221.0     0.000819    712.81848    1307.41211
  1217.0     0.000822    711.97913    1206.91589
  1090.0     0.000917    711.13690    1125.83167
  1085.0     0.000922    710.29181    1063.34644
  1063.0     0.000941    709.44397    1017.03558
  1018.0     0.000982    708.59332    983.83282
  977.0      0.001024    707.73993    960.68793
  922.0      0.001085    706.88373    944.96338
  974.0      0.001027    706.02490    934.60297
  911.0      0.001098    705.16345    928.13171
  918.0      0.001089    704.29932    924.56110
  881.0      0.001135    703.43256    923.26672
  895.0      0.001117    702.56323    923.87396
  860.0      0.001163    701.69147    926.17383
  934.0      0.001071    700.81708    930.06525
  897.0      0.001115    699.94031    917.66992
  884.0      0.001131    699.06104    925.01715
  964.0      0.001037    698.17944    934.03217
  942.0      0.001062    697.29535    944.84253
  945.0      0.001058    696.40900    957.62671
  990.0      0.001010    695.52026    972.61957
  982.0      0.001018    694.62939    990.12372
  993.0      0.001007    693.73621    1010.52362
  1062.0     0.000942    692.84076    1034.30786
  1054.0     0.000949    691.94318    1062.10242
  1035.0     0.000966    691.04352    1094.72546
  1144.0     0.000874    690.14166    1133.27759
  1113.0     0.000898    689.23773    1179.30334
  1276.0     0.000784    688.33173    1235.06470
  1401.0     0.000714    687.42377    1303.99084
  1424.0     0.000702    686.51385    1391.35364
  1486.0     0.000673    685.60199    1505.21167
  1662.0     0.000602    684.68817    1657.21582
  1928.0     0.000519    683.77246    1863.65808
  2195.0     0.000456    682.85498    2145.31494
  2519.0     0.000397    681.93567    2526.19019
  2994.0     0.0003340   681.01453    3030.37451
  3762.0     0.0002658   680.09167    3676.70752
  4477.0     0.0002234   679.16724    4470.48633
  5425.0     0.0001843   678.24097    5389.75732
  6542.0     0.0001529   677.31311    6362.17822
  7586.0     0.0001318   676.38361    7236.93604
  7939.0     0.0001260   675.45264    7790.48730
  7920.0     0.0001263   674.52008    7830.05615
  7165.0     0.0001396   673.58600    7345.09033
  6195.0     0.0001614   672.65039    6517.33301
  5452.0     0.0001834   671.71350    5574.57373
  4536.0     0.0002205   670.77509    4677.36475
  3845.0     0.0002601   669.83539    3906.20898
  3264.0     0.0003064   668.89429    3289.25928
  2769.0     0.000361    667.95197    2827.10938
  2508.0     0.000399    667.00830    2508.22681
  2395.0     0.000418    666.06348    2318.78955
  2295.0     0.000436    665.11743    2249.20679
  2305.0     0.000434    664.17017    2296.97095
  2542.0     0.000393    663.22192    2466.23242
  2622.0     0.000381    662.27246    2762.47437
  3095.0     0.0003231   661.32196    3182.70557
  3590.0     0.0002786   660.37048    3697.48413
  3979.0     0.0002513   659.41809    4219.73145
  4490.0     0.0002227   658.46460    4580.31055
  4613.0     0.0002168   657.51019    4595.98779
  4378.0     0.0002284   656.55499    4240.57178
  3761.0     0.0002659   655.59894    3674.00781
  3064.0     0.0003264   654.64203    3077.36597
  2620.0     0.000382    653.68433    2552.24658
  2184.0     0.000458    652.72589    2132.78247
  1890.0     0.000529    651.76678    1818.18481
  1668.0     0.000600    650.80695    1592.45898
  1570.0     0.000637    649.84644    1434.76404
  1382.0     0.000724    648.88531    1325.67078
  1288.0     0.000776    647.92377    1249.49438
  1221.0     0.000819    646.96149    1195.27283
  1170.0     0.000855    645.99878    1155.96558
  1113.0     0.000898    645.03558    1125.46350
  1067.0     0.000937    644.07202    1104.96143
  1009.0     0.000991    643.10791    1091.09644
  1035.0     0.000966    642.14349    1082.98193
  1046.0     0.000956    641.17871    1080.11023
  1073.0     0.000932    640.21362    1082.24170
  1084.0     0.000923    639.24835    1089.35620
  1049.0     0.000953    638.28278    1101.63770
  1036.0     0.000965    637.31696    1119.48657
  1133.0     0.000883    636.35095    1143.56238
  1185.0     0.000844    635.38489    1174.87134
  1250.0     0.000800    634.41870    1214.92883
  1255.0     0.000797    633.45233    1266.04614
  1315.0     0.000760    632.48596    1331.78748
  1438.0     0.000695    631.51971    1417.69690
  1571.0     0.000637    630.55334    1532.00305
  1693.0     0.000591    629.58710    1686.82996
  1954.0     0.000512    628.62091    1898.71802
  2209.0     0.000453    627.65491    2188.62329
  2504.0     0.000399    626.68896    2580.58350
  2965.0     0.0003373   625.72321    3098.63086
  3607.0     0.0002772   624.75769    3761.60522
  4362.0     0.0002293   623.79254    4575.03369
  5325.0     0.0001878   622.82751    5517.60693
  6488.0     0.0001541   621.86285    6518.27539
  7374.0     0.0001356   620.89850    7428.32959
  8213.0     0.0001218   619.93463    8022.60840
  8311.0     0.0001203   618.97107    8098.28760
  7678.0     0.0001302   618.00793    7626.10352
  6826.0     0.0001465   617.04535    6776.80029
  5756.0     0.0001737   616.08319    5782.99316
  4693.0     0.0002131   615.12164    4816.57715
  4026.0     0.0002484   614.16058    3966.45117
  3275.0     0.0003053   613.20020    3263.89746
  2715.0     0.000368    612.24036    2707.97998
  2411.0     0.000415    611.28125    2281.31226
  2023.0     0.000494    610.32275    1959.74170
  1812.0     0.000552    609.36499    1718.73450
  1615.0     0.000619    608.40796    1537.06030
  1506.0     0.000664    607.45178    1398.07251
  1355.0     0.000738    606.49640    1289.51941
  1307.0     0.000765    605.54175    1202.78528
  1212.0     0.000825    604.58801    1132.00000
  1145.0     0.000873    603.63525    1073.21362
  1123.0     0.000890    602.68335    1023.73224
  1037.0     0.000964    601.73236    981.65186
  972.0      0.001029    600.78241    945.56195
  957.0      0.001045    599.83350    914.37396
  925.0      0.001081    598.88556    887.22510
  913.0      0.001095    597.93866    863.42303
  874.0      0.001144    596.99292    842.40967
  831.0      0.001203    596.04834    823.73560
  793.0      0.001261    595.10486    807.22571
  792.0      0.001263    594.16254    791.31281
  720.0      0.001389    593.22144    777.75854
  745.0      0.001342    592.28156    765.45258
  688.0      0.001453    591.34302    754.23254
  749.0      0.001335    590.40570    743.96265
  694.0      0.001441    589.46973    734.52826
  751.0      0.001332    588.53503    725.83215
  686.0      0.001458    587.60181    717.79102
  715.0      0.001399    586.66992    710.33307
  668.0      0.001497    585.73944    703.39661
  645.0      0.001550    584.81042    696.92755
  704.0      0.001420    583.88293    690.87927
  726.0      0.001377    582.95691    685.21057
  643.0      0.001555    582.03241    679.95532
  691.0      0.001447    581.10944    674.94312
  636.0      0.001572    580.18811    670.21533
  662.0      0.001511    579.26831    665.74658
  665.0      0.001504    578.35016    661.51526
  675.0      0.001481    577.43365    658.02594
  668.0      0.001497    576.51892    654.22113
  625.0      0.001600    575.60577    650.60138
  637.0      0.001570    574.69434    647.15295
  658.0      0.001520    573.78467    643.86371
  621.0      0.001610    572.87689    640.72223
  572.0      0.001748    571.97083    637.71887
  604.0      0.001656    571.06653    634.84497
  627.0      0.001595    570.16406    632.09235
  594.0      0.001684    569.26355    629.45428
  658.0      0.001520    568.36493    626.92480
  625.0      0.001600    567.46814    624.49811
  622.0      0.001608    566.57330    622.17010
  600.0      0.001667    565.68048    619.93652
  608.0      0.001645    564.78961    617.79480
  632.0      0.001582    563.90076    615.74219
  655.0      0.001527    563.01385    613.77692
  577.0      0.001733    562.12903    611.89868
  591.0      0.001692    561.24634    610.10760
  538.0      0.001859    560.36560    608.40479
  576.0      0.001736    559.48706    606.79303
  599.0      0.001669    558.61053    605.27643
  624.0      0.001603    557.73633    603.86188
  612.0      0.001634    556.86414    602.55927
  615.0      0.001626    555.99420    601.38397
  622.0      0.001608    555.12640    600.35913
  614.0      0.001629    554.26099    599.52173
  617.0      0.001621    553.39764    598.92828
  595.0      0.001681    552.53662    598.66339
  637.0      0.001570    551.67792    592.55487
  587.0      0.001704    550.82153    590.41022
  556.0      0.001799    549.96741    592.17609
  615.0      0.001626    549.11560    594.98694
  606.0      0.001650    548.26611    599.06348
  603.0      0.001658    547.41907    604.56824
  628.0      0.001592    546.57446    611.52728
  631.0      0.001585    545.73218    621.27594
  605.0      0.001653    544.89233    630.02625
  616.0      0.001623    544.05493    637.93292
  640.0      0.001563    543.22003    642.96930
  586.0      0.001706    542.38757    643.31165
  651.0      0.001536    541.55756    638.67712
  660.0      0.001515    540.73010    630.59558
  660.0      0.001515    539.90521    621.23645
  607.0      0.001647    539.08276    612.29437
  599.0      0.001669    538.26288    604.73694
  580.0      0.001724    537.44562    599.00037
  590.0      0.001695    536.63098    595.20740
  628.0      0.001592    535.81885    593.30096
  618.0      0.001618    535.00934    593.12012
  624.0      0.001603    534.20245    594.44250
  608.0      0.001645    533.39832    597.00049
  607.0      0.001647    532.59668    600.47107
  623.0      0.001605    531.79779    604.44226
  567.0      0.001764    531.00153    608.36725
  637.0      0.001570    530.20807    611.55591
  608.0      0.001645    529.41724    613.27502
  591.0      0.001692    528.62909    613.05640
  567.0      0.001764    527.84369    610.66974
  613.0      0.001631    527.06104    606.57538
  551.0      0.001815    526.28125    601.44324
  603.0      0.001658    525.50415    595.95081
  578.0      0.001730    524.72980    590.62482
  566.0      0.001767    523.95825    585.81421
  555.0      0.001802    523.18958    581.72620
  560.0      0.001786    522.42358    578.63074
  550.0      0.001818    521.66052    576.25745
  571.0      0.001751    520.90021    574.77502
  615.0      0.001626    520.14288    574.18036
  570.0      0.001754    519.38824    574.47333
  574.0      0.001742    518.63654    575.67560
  597.0      0.001675    517.88770    577.85138
  561.0      0.001783    517.14185    581.13416
  607.0      0.001647    516.39874    585.76373
  599.0      0.001669    515.65857    592.14459
  605.0      0.001653    514.92133    600.92322
  622.0      0.001608    514.18707    613.07819
  614.0      0.001629    513.45563    629.99652
  658.0      0.001520    512.72717    653.48242
  649.0      0.001541    512.00165    685.63916
  702.0      0.001425    511.27911    728.56390
  704.0      0.001420    510.55948    783.82178
  824.0      0.001214    509.84283    851.99048
  888.0      0.001126    509.12912    929.65253
  1032.0     0.000969    508.41840    1009.30432
  1080.0     0.000926    507.71072    1075.49866
  1122.0     0.000891    507.00598    1108.36951
  1115.0     0.000897    506.30426    1096.59973
  1090.0     0.000917    505.60547    1047.79858
  992.0      0.001008    504.90982    980.88788
  899.0      0.001112    504.21710    912.17963
  803.0      0.001245    503.52737    850.37024
  810.0      0.001235    502.84070    798.12561
  806.0      0.001241    502.15710    754.69897
  734.0      0.001362    501.47650    718.17334
  748.0      0.001337    500.79892    687.04901
  669.0      0.001495    500.12436    660.62756
  668.0      0.001497    499.45294    638.54712
  625.0      0.001600    498.78452    620.40259
  625.0      0.001600    498.11911    605.70599
  626.0      0.001597    497.45679    593.96478
  596.0      0.001678    496.79755    584.72839
  569.0      0.001757    496.14136    577.59552
  570.0      0.001754    495.48819    572.21259
  572.0      0.001748    494.83810    568.27484
  576.0      0.001736    494.19113    565.52979
  542.0      0.001845    493.54721    563.78027
  548.0      0.001825    492.90631    562.88287
  534.0      0.001873    492.26855    562.73663
  588.0      0.001701    491.63382    563.30591
  551.0      0.001815    491.00223    564.56909
  547.0      0.001828    490.37366    566.54480
  583.0      0.001715    489.74820    569.28156
  567.0      0.001764    489.12579    572.86041
  600.0      0.001667    488.50653    577.39966
  584.0      0.001712    487.89029    578.28522
  572.0      0.001748    487.27713    585.37592
  599.0      0.001669    486.66705    594.16931
  596.0      0.001678    486.06012    605.15833
  618.0      0.001618    485.45621    619.06445
  646.0      0.001548    484.85538    636.93994
  670.0      0.001493    484.25760    660.29944
  709.0      0.001410    483.66296    691.29553
  704.0      0.001420    483.07138    732.95416
  820.0      0.001220    482.48285    789.61829
  888.0      0.001126    481.89740    866.89978
  968.0      0.001033    481.31506    972.75665
  1135.0     0.000881    480.73578    1116.36060
  1282.0     0.000780    480.15955    1307.16992
  1420.0     0.000704    479.58633    1550.71106
  1773.0     0.000564    479.01630    1842.95361
  2035.0     0.000491    478.44925    2158.43604
  2371.0     0.000422    477.88522    2442.66797
  2614.0     0.000383    477.32431    2603.68335
  2604.0     0.000384    476.76642    2555.32715
  2266.0     0.000441    476.21161    2309.27124
  2117.0     0.000472    475.65982    1970.85486
  1805.0     0.000554    475.11105    1637.63354
  1425.0     0.000702    474.56534    1357.11938
  1168.0     0.000856    474.02267    1141.90308
  1084.0     0.000923    473.48303    987.44623
  911.0      0.001098    472.94638    882.57526
  836.0      0.001196    472.41278    814.67664
  820.0      0.001220    471.88220    772.80164
  784.0      0.001276    471.35458    748.77533
  780.0      0.001282    470.83002    737.01788
  745.0      0.001342    470.30844    733.78625
  739.0      0.001353    469.78989    736.33942
  685.0      0.001460    469.27426    742.26532
  741.0      0.001350    468.76166    748.98566
  744.0      0.001344    468.25198    753.72931
  752.0      0.001330    467.74536    753.88593
  715.0      0.001399    467.24164    747.84113
  722.0      0.001385    466.74088    735.67065
  624.0      0.001603    466.24304    719.54663
  636.0      0.001572    465.74823    701.30676
  635.0      0.001575    465.25632    684.34973
  623.0      0.001605    464.76733    671.57257
  621.0      0.001610    464.28125    665.69452
  647.0      0.001546    463.79810    669.01221
  668.0      0.001497    463.31790    682.74286
  642.0      0.001558    462.84055    705.57104
  673.0      0.001486    462.36612    730.70184
  773.0      0.001294    461.89456    743.75806
  735.0      0.001361    461.42590    732.32672
  713.0      0.001403    460.96008    701.85327
  701.0      0.001427    460.49716    668.14874
  639.0      0.001565    460.03705    641.49823
  615.0      0.001626    459.57983    624.69061
  625.0      0.001600    459.12543    616.01361
  603.0      0.001658    458.67386    611.05487
  646.0      0.001548    458.22510    604.62653
  655.0      0.001527    457.77914    593.96393
  623.0      0.001605    457.33600    580.22968
  610.0      0.001639    456.89566    566.28723
  581.0      0.001721    456.45807    554.29883
  554.0      0.001805    456.02328    545.27917
  555.0      0.001802    455.59125    539.54797
  545.0      0.001835    455.16196    536.98328
  545.0      0.001835    454.73541    536.89294
  517.0      0.001934    454.31165    538.96124
  516.0      0.001938    453.89056    542.64557
  551.0      0.001815    453.47220    547.36426
  618.0      0.001618    453.05652    552.46075
  561.0      0.001783    452.64355    557.16357
  595.0      0.001681    452.23325    560.60541
  517.0      0.001934    451.82562    561.96173
  544.0      0.001838    451.42075    560.69000
  535.0      0.001869    451.01843    556.73718
  539.0      0.001855    450.61877    550.54810
  497.0      0.002012    450.22174    542.85999
  493.0      0.002028    449.82730    534.44360
  520.0      0.001923    449.43549    525.93372
  500.0      0.002000    449.04626    517.77747
  474.0      0.002110    448.65964    510.25562
  521.0      0.001919    448.27563    504.02228
  522.0      0.001916    447.89417    498.14636
  492.0      0.002033    447.51520    493.95065
  516.0      0.001938    447.13876    489.74719
  480.0      0.002083    446.76489    486.49551
  488.0      0.002049    446.39352    483.68411
  495.0      0.002020    446.02463    481.43546
  501.0      0.001996    445.65823    479.66461
  470.0      0.002128    445.29440    478.29605
  548.0      0.001825    444.93298    477.26736
  462.0      0.002165    444.57401    476.53070
  481.0      0.002079    444.21744    476.05310
  476.0      0.002101    443.86331    475.81650
  514.0      0.001946    443.51160    475.81720
  474.0      0.002110    443.16229    476.06686
  492.0      0.002033    442.81540    476.59668
  480.0      0.002083    442.47086    477.46552
  504.0      0.001984    442.12875    478.78082
  480.0      0.002083    441.78894    480.73602
  479.0      0.002088    441.45145    483.67032
  519.0      0.001927    441.11630    488.13742
  506.0      0.001976    440.78348    494.94110
  522.0      0.001916    440.45294    505.07092
  541.0      0.001848    440.12469    519.47021
  539.0      0.001855    439.79871    538.55847
  533.0      0.001876    439.47507    561.28497
  590.0      0.001695    439.15356    583.33948
  579.0      0.001727    438.83435    596.13397
  611.0      0.001637    438.51733    592.49878
  575.0      0.001739    438.20248    575.50989
  555.0      0.001802    437.88989    554.42542
  535.0      0.001869    437.57944    535.71631
  555.0      0.001802    437.27118    521.74249
  516.0      0.001938    436.96512    512.78650
  533.0      0.001876    436.66113    508.29105
  480.0      0.002083    436.35925    507.66507
  533.0      0.001876    436.05954    510.67926
  541.0      0.001848    435.76187    518.12677
  560.0      0.001786    435.46631    529.75861
  588.0      0.001701    435.17282    546.79822
  590.0      0.001695    434.88138    569.15320
  555.0      0.001802    434.59198    594.13641
  621.0      0.001610    434.30466    614.18341
  603.0      0.001658    434.01929    620.38733
  596.0      0.001678    433.73593    613.96417
  608.0      0.001645    433.45456    605.04736
  616.0      0.001623    433.17517    601.33496
  639.0      0.001565    432.89771    605.71729
  634.0      0.001577    432.62219    618.59686
  573.0      0.001745    432.34863    639.38989
  619.0      0.001616    432.07703    667.14240
  760.0      0.001316    431.80725    700.73004
  714.0      0.001401    431.53940    738.77313
  803.0      0.001245    431.27341    779.35437
  820.0      0.001220    431.00925    819.65192
  906.0      0.001104    430.74695    855.72198
  998.0      0.001002    430.48648    882.82104
  968.0      0.001033    430.22784    897.09149
  958.0      0.001044    429.97104    895.40411
  823.0      0.001215    429.71597    879.37177
  772.0      0.001295    429.46268    852.93213
  731.0      0.001368    429.21115    821.18756
  739.0      0.001353    428.96136    788.94611
  703.0      0.001422    428.71329    760.14203
  729.0      0.001372    428.46695    737.93213
  721.0      0.001387    428.22232    725.00897
  738.0      0.001355    427.97937    723.80524
  758.0      0.001319    427.73810    736.45496
  812.0      0.001232    427.49847    764.48511
  795.0      0.001258    427.26050    808.23383
  874.0      0.001144    427.02414    865.87036
  938.0      0.001066    426.78943    931.70374
  976.0      0.001025    426.55630    994.04944
  1043.0     0.000959    426.32474    1036.05469
  1090.0     0.000917    426.09479    1045.00696
  1045.0     0.000957    425.86642    1024.19653
  1008.0     0.000992    425.63956    990.56207
  969.0      0.001032    425.41422    961.77356
  910.0      0.001099    425.19040    948.78357
  925.0      0.001081    424.96808    956.63965
  1017.0     0.000983    424.74725    986.00757
  1036.0     0.000965    424.52792    1034.30676
  1162.0     0.000861    424.31003    1095.91870
  1211.0     0.000826    424.09363    1161.99768
  1261.0     0.000793    423.87860    1220.05640
  1251.0     0.000799    423.66501    1255.93604
  1289.0     0.000776    423.45285    1259.26135
  1403.0     0.000713    423.24203    1227.36816
  1182.0     0.000846    423.03262    1167.70703
  1061.0     0.000943    422.82458    1092.97327
  892.0      0.001121    422.61786    1015.31482
  860.0      0.001163    422.41251    943.45349
  809.0      0.001236    422.20850    882.53864
  800.0      0.001250    422.00577    834.90900
  764.0      0.001309    421.80432    800.68750
  756.0      0.001323    421.60416    778.00641
  778.0      0.001285    421.40527    763.24957
  792.0      0.001263    421.20764    752.40680
  789.0      0.001267    421.01126    743.30920
  742.0      0.001348    420.81607    735.63550
  755.0      0.001325    420.62216    730.96802
  754.0      0.001326    420.42944    726.26202
  688.0      0.001453    420.23788    721.54944
  706.0      0.001416    420.04749    716.30292
  707.0      0.001414    419.85825    711.29803
  715.0      0.001399    419.67017    708.46069
  748.0      0.001337    419.48325    710.39227
  733.0      0.001364    419.29742    720.24371
  696.0      0.001437    419.11276    742.06024
  779.0      0.001284    418.92917    781.21930
  806.0      0.001241    418.74661    844.44135
  857.0      0.001167    418.56519    938.91266
  1089.0     0.000918    418.38477    1070.09949
  1205.0     0.000830    418.20541    1237.21667
  1405.0     0.000712    418.02710    1423.56665
  1528.0     0.000654    417.84982    1581.71082
  1571.0     0.000637    417.67355    1638.81738
  1592.0     0.000628    417.49826    1559.31079
  1480.0     0.000676    417.32397    1389.93689
  1256.0     0.000796    417.15063    1203.37708
  1057.0     0.000946    416.97827    1043.04663
  966.0      0.001035    416.80682    923.59906
  840.0      0.001190    416.63632    845.55981
  829.0      0.001206    416.46677    804.08636
  805.0      0.001242    416.29810    793.20483
  854.0      0.001171    416.13037    807.81995
  846.0      0.001182    415.96350    844.21899
  820.0      0.001220    415.79749    899.28516
  995.0      0.001005    415.63239    969.97736
  1099.0     0.000910    415.46808    1050.48572
  1178.0     0.000849    415.30466    1131.03845
  1240.0     0.000806    415.14203    1196.72803
  1232.0     0.000812    414.98026    1230.57263
  1317.0     0.000759    414.81927    1221.82202
  1218.0     0.000821    414.65912    1172.67578
  1107.0     0.000903    414.49969    1095.75085
  983.0      0.001017    414.34106    1006.17914
  834.0      0.001199    414.18320    916.15942
  750.0      0.001333    414.02606    833.51801
  737.0      0.001357    413.86969    762.83087
  722.0      0.001385    413.71405    704.53265
  622.0      0.001608    413.55914    658.90100
  618.0      0.001618    413.40494    624.83191
  661.0      0.001513    413.25143    600.88214
  563.0      0.001776    413.09857    585.63373
  611.0      0.001637    412.94644    577.89508
  626.0      0.001597    412.79495    578.06763
  627.0      0.001595    412.64410    582.89618
  609.0      0.001642    412.49393    593.12238
  621.0      0.001610    412.34439    608.14069
  654.0      0.001529    412.19550    627.03534
  661.0      0.001513    412.04718    648.23834
  724.0      0.001381    411.89951    669.12732
  744.0      0.001344    411.75241    685.86090
  735.0      0.001361    411.60590    694.27997
  761.0      0.001314    411.45996    691.01581
  682.0      0.001466    411.31461    676.44141
  600.0      0.001667    411.16983    653.74438
  603.0      0.001658    411.02560    627.16241
  613.0      0.001631    410.88193    600.21912
  529.0      0.001890    410.73874    575.15271
  570.0      0.001754    410.59610    553.15070
  537.0      0.001862    410.45398    534.56976
  517.0      0.001934    410.31235    519.43451
  538.0      0.001859    410.17123    507.47665
  517.0      0.001934    410.03058    498.29349
  485.0      0.002062    409.89044    491.43790
  481.0      0.002079    409.75079    486.48328
  456.0      0.002193    409.61157    483.06577
  475.0      0.002105    409.47281    480.91003
  533.0      0.001876    409.33450    479.84625
  446.0      0.002242    409.19662    479.82550
  468.0      0.002137    409.05920    480.96289
  483.0      0.002070    408.92221    483.49875
  476.0      0.002101    408.78558    487.92093
  499.0      0.002004    408.64944    494.86066
  478.0      0.002092    408.51367    504.98303
  538.0      0.001859    408.37830    518.72620
  522.0      0.001916    408.24329    535.87280
  516.0      0.001938    408.10867    554.27844
  569.0      0.001757    407.97443    569.14008
  538.0      0.001859    407.84055    574.44385
  510.0      0.001961    407.70703    569.28217
  534.0      0.001873    407.57388    558.70471
  536.0      0.001866    407.44107    549.69965
  537.0      0.001862    407.30859    544.86737
  531.0      0.001883    407.17645    545.54773
  534.0      0.001873    407.04462    552.01093
  563.0      0.001776    406.91315    565.17163
  567.0      0.001764    406.78195    586.83856
  642.0      0.001558    406.65109    620.74969
  650.0      0.001538    406.52051    673.40332
  739.0      0.001353    406.39026    754.28986
  924.0      0.001082    406.26028    874.71106
  1053.0     0.000950    406.13055    1044.39783
  1255.0     0.000797    406.00113    1264.70154
  1597.0     0.000626    405.87201    1514.48950
  1803.0     0.000555    405.74310    1726.98560
  1795.0     0.000557    405.61450    1796.33533
  1717.0     0.000582    405.48615    1676.91638
  1401.0     0.000714    405.35806    1445.19287
  1154.0     0.000867    405.23019    1201.58252
  1000.0     0.001000    405.10260    997.29913
  781.0      0.001280    404.97522    844.74170
  751.0      0.001332    404.84808    739.06274
  656.0      0.001524    404.72116    669.50916
  667.0      0.001499    404.59448    624.96643
  632.0      0.001582    404.46802    596.57855
  549.0      0.001821    404.34180    578.39539
  581.0      0.001721    404.21573    566.89282
  585.0      0.001709    404.08990    560.17267
  538.0      0.001859    403.96426    557.29388
  580.0      0.001724    403.83884    557.85931
  574.0      0.001742    403.71362    561.79865
  596.0      0.001678    403.58859    569.26013
  589.0      0.001698    403.46375    580.62860
  619.0      0.001616    403.33905    596.16724
  634.0      0.001577    403.21460    616.42993
  608.0      0.001645    403.09030    641.89001
  686.0      0.001458    402.96619    672.93927
  656.0      0.001524    402.84222    709.79572
  680.0      0.001471    402.71844    752.40411
  747.0      0.001339    402.59482    800.34320
  716.0      0.001397    402.47137    852.75366
  817.0      0.001224    402.34808    908.27277
  907.0      0.001103    402.22495    964.93030
  1015.0     0.000985    402.10196    1019.99823
  1035.0     0.000966    401.97916    1069.96448
  1137.0     0.000880    401.85648    1110.60974
  1228.0     0.000814    401.73395    1140.01660
  1385.0     0.000722    401.61157    1157.99683
  1321.0     0.000757    401.48935    1169.22522
  1283.0     0.000779    401.36725    1182.56958
  1268.0     0.000789    401.24533    1208.78650
  1257.0     0.000796    401.12354    1256.69922
  1293.0     0.000773    401.00186    1327.89648
  1292.0     0.000774    400.88034    1406.71509
  1433.0     0.000698    400.75894    1451.85730
  1310.0     0.000763    400.63766    1420.46033
  1331.0     0.000751    400.51654    1323.61902
  1248.0     0.000801    400.39554    1212.32227
  1125.0     0.000889    400.27466    1122.99146
  1058.0     0.000945    400.15396    1067.63855
  1096.0     0.000912    400.03336    1045.01526
  1067.0     0.000937    399.91287    1048.08179
  1083.0     0.000923    399.79251    1067.50159
  1194.0     0.000838    399.67227    1093.33899
  1107.0     0.000903    399.55219    1115.98047
  1160.0     0.000862    399.43219    1127.14233
  1095.0     0.000913    399.31235    1121.39783
  1075.0     0.000930    399.19266    1097.65637
  1007.0     0.000993    399.07306    1058.56604
  957.0      0.001045    398.95358    1009.65369
  926.0      0.001080    398.83420    956.71832
  814.0      0.001229    398.71500    904.63293
  817.0      0.001224    398.59589    856.90930
  825.0      0.001212    398.47690    816.00201
  801.0      0.001248    398.35806    783.35229
  761.0      0.001314    398.23935    760.06470
  763.0      0.001311    398.12076    746.90326
  792.0      0.001263    398.00229    744.52527
  738.0      0.001355    397.88394    753.59509
  823.0      0.001215    397.76572    774.81189
  825.0      0.001212    397.64764    808.80109
  884.0      0.001131    397.52966    855.85162
  925.0      0.001081    397.41183    915.39697
  1013.0     0.000987    397.29416    985.11426
  1073.0     0.000932    397.17664    1059.55457
  1076.0     0.000929    397.05920    1129.53198
  1136.0     0.000880    396.94193    1186.32422
  1191.0     0.000840    396.82477    1231.15088
  1253.0     0.000798    396.70776    1277.59656
  1291.0     0.000775    396.59091    1341.83496
  1394.0     0.000717    396.47415    1433.16479
  1574.0     0.000635    396.35757    1553.69250
  1658.0     0.000603    396.24118    1692.55347
  1840.0     0.000543    396.12488    1827.18127
  1994.0     0.000502    396.00876    1921.96973
  1955.0     0.000512    395.89276    1940.35645
  1893.0     0.000528    395.77695    1866.40771
  1650.0     0.000606    395.66125    1718.08325
  1465.0     0.000683    395.54575    1531.42090
  1362.0     0.000734    395.43036    1339.07666
  1140.0     0.000877    395.31522    1161.62024
  1031.0     0.000970    395.20016    1008.79279
  851.0      0.001175    395.08530    883.51941
  803.0      0.001245    394.97061    784.70306
  715.0      0.001399    394.85611    709.04102
  711.0      0.001406    394.74176    652.27490
  655.0      0.001527    394.62759    610.07709
  640.0      0.001563    394.51361    578.61322
  611.0      0.001637    394.39981    554.80743
  605.0      0.001653    394.28622    536.37769
  580.0      0.001724    394.17279    521.72925
  544.0      0.001838    394.05957    508.80548
  500.0      0.002000    393.94653    498.89621
  509.0      0.001965    393.83368    490.54239
  494.0      0.002024    393.72107    483.43628
  471.0      0.002123    393.60864    477.36234
  475.0      0.002105    393.49643    472.16168
  449.0      0.002227    393.38446    467.71066
  475.0      0.002105    393.27267    464.29416
  512.0      0.001953    393.16110    461.05634
  420.0      0.002381    393.04974    458.29602
  456.0      0.002193    392.93863    455.93207
  424.0      0.002358    392.82776    453.66455
  476.0      0.002101    392.71710    451.83063
  485.0      0.002062    392.60669    450.11121
  443.0      0.002257    392.49655    448.40262
  414.0      0.002415    392.38663    446.61691
  468.0      0.002137    392.27695    444.70114
  418.0      0.002392    392.16751    442.64792
  425.0      0.002353    392.05835    440.49274
  472.0      0.002119    391.94946    438.29520
  419.0      0.002387    391.84085    436.11948
  423.0      0.002364    391.73248    434.02078
  403.0      0.002481    391.62439    432.04007
  413.0      0.002421    391.51660    430.21591
  417.0      0.002398    391.40906    428.54144
  456.0      0.002193    391.30182    427.03577
  428.0      0.002336    391.19489    425.70056
  375.0      0.002667    391.08823    424.53366
  400.0      0.002500    390.98187    423.53033
  432.0      0.002315    390.87582    422.68423
  403.0      0.002481    390.77008    421.98962
  435.0      0.002299    390.66470    421.44183
  431.0      0.002320    390.55960    421.03915
  447.0      0.002237    390.45480    420.78363
  419.0      0.002387    390.35037    420.68295
  422.0      0.002370    390.24625    420.75214
  436.0      0.002294    390.14246    421.01492
  483.0      0.002070    390.03903    422.11661
  404.0      0.002475    389.93594    422.89716
  439.0      0.002278    389.83322    424.01941
  397.0      0.002519    389.73083    425.56384
  443.0      0.002257    389.62881    427.62701
  384.0      0.002604    389.52716    430.31940
  450.0      0.002222    389.42587    433.76056
  468.0      0.002137    389.32495    438.07028
  451.0      0.002217    389.22446    443.35712
  457.0      0.002188    389.12433    449.70099
  475.0      0.002105    389.02457    457.13361
  456.0      0.002193    388.92523    465.61050
  496.0      0.002016    388.82629    474.97696
  471.0      0.002123    388.72775    484.92755
  486.0      0.002058    388.62961    494.96506
  510.0      0.001961    388.53192    504.38727
  558.0      0.001792    388.43460    512.34760
  482.0      0.002075    388.33777    518.02979
  506.0      0.001976    388.24133    520.88428
  454.0      0.002203    388.14536    520.76050
  468.0      0.002137    388.04980    517.83356
  493.0      0.002028    387.95471    512.43610
  497.0      0.002012    387.86005    505.00000
  484.0      0.002066    387.76587    496.07742
  487.0      0.002053    387.67215    486.32172
  460.0      0.002174    387.57889    476.39032
  489.0      0.002045    387.48608    466.83530
  423.0      0.002364    387.39380    458.05334
  397.0      0.002519    387.30200    450.27579
  433.0      0.002309    387.21066    443.54019
  394.0      0.002538    387.11981    437.87378
  435.0      0.002299    387.02948    433.21677
  430.0      0.002326    386.93967    429.47684
  441.0      0.002268    386.85034    426.54840
  421.0      0.002375    386.76154    424.32590
  440.0      0.002273    386.67325    422.71295
  397.0      0.002519    386.58554    421.63052
  443.0      0.002257    386.49829    421.02032
  426.0      0.002347    386.41162    420.84897
  417.0      0.002398    386.32547    421.10876
  405.0      0.002469    386.23990    421.81741
  450.0      0.002222    386.15488    423.01706
  413.0      0.002421    386.07037    424.77023
  396.0      0.002525    385.98645    427.15411
  425.0      0.002353    385.90314    430.25223
  387.0      0.002584    385.82037    434.14258
  412.0      0.002427    385.73816    438.88525
  463.0      0.002160    385.65656    444.50436
  461.0      0.002169    385.57553    450.96606
  436.0      0.002294    385.49512    458.15018
  505.0      0.001980    385.41528    465.80759
  472.0      0.002119    385.33606    473.50906
  473.0      0.002114    385.25748    480.60718
  530.0      0.001887    385.17950    486.27029
  467.0      0.002141    385.10211    489.67505
  485.0      0.002062    385.02536    490.24405
  495.0      0.002020    384.94925    488.00546
  464.0      0.002155    384.87378    483.52515
  457.0      0.002188    384.79895    477.66455
  450.0      0.002222    384.72476    471.27713
  414.0      0.002415    384.65121    465.03525
  454.0      0.002203    384.57834    459.39838
  474.0      0.002110    384.50613    454.65228
  456.0      0.002193    384.43457    450.95941
  440.0      0.002273    384.36368    448.39951
  458.0      0.002183    384.29349    446.99594
  438.0      0.002283    384.22394    446.73288
  479.0      0.002088    384.15509    447.56696
  453.0      0.002208    384.08694    449.43317
  456.0      0.002193    384.01950    452.24631
  495.0      0.002020    383.95276    455.89514
  450.0      0.002222    383.88669    460.23044
  474.0      0.002110    383.82135    465.05508
  462.0      0.002165    383.75671    470.14169
  504.0      0.001984    383.69281    475.31104
  510.0      0.001961    383.62961    480.50198
  491.0      0.002037    383.56717    485.84192
  510.0      0.001961    383.50543    491.55173
  508.0      0.001969    383.44446    497.85880
  502.0      0.001992    383.38419    504.95346
  496.0      0.002016    383.32471    512.99768
  539.0      0.001855    383.26593    522.15302
  527.0      0.001898    383.20795    532.61255
  575.0      0.001739    383.15070    544.63556
  539.0      0.001855    383.09421    558.56580
  567.0      0.001764    383.03851    574.79883
  607.0      0.001647    382.98358    593.87921
  646.0      0.001548    382.92941    616.35083
  611.0      0.001637    382.87601    642.87769
  716.0      0.001397    382.82339    674.21698
  742.0      0.001348    382.77161    710.69861
  798.0      0.001253    382.72058    754.15753
  789.0      0.001267    382.67035    804.87158
  865.0      0.001156    382.62091    863.38818
  877.0      0.001140    382.57230    929.63025
  951.0      0.001052    382.52448    1002.09668
  1056.0     0.000947    382.47748    1076.74878
  1075.0     0.000930    382.43127    1146.53284
  1255.0     0.000797    382.38589    1203.15283
  1297.0     0.000771    382.34134    1240.46924
  1286.0     0.000778    382.29761    1255.13416
  1294.0     0.000773    382.25470    1243.85474
  1253.0     0.000798    382.21265    1203.48022
  1227.0     0.000815    382.17142    1138.40601
  1110.0     0.000901    382.13101    1061.77979
  1002.0     0.000998    382.09146    989.19568
  946.0      0.001057    382.05276    932.68292
  933.0      0.001072    382.01489    899.69794
  996.0      0.001004    381.97787    894.35297
  960.0      0.001042    381.94171    917.78748
  1031.0     0.000970    381.90643    969.98566
  1065.0     0.000939    381.87198    1045.61438
  1163.0     0.000860    381.83841    1133.23169
  1190.0     0.000840    381.80569    1211.43176
  1286.0     0.000778    381.77386    1251.65674
  1257.0     0.000796    381.74289    1235.33301
  1184.0     0.000845    381.71280    1170.21741
  1102.0     0.000907    381.68359    1081.02258
  1015.0     0.000985    381.65524    989.40637
  922.0      0.001085    381.62781    907.11450
  810.0      0.001235    381.60123    838.51929
  801.0      0.001248    381.57553    784.45721
  787.0      0.001271    381.55075    743.97595
  709.0      0.001410    381.52686    715.41473
  735.0      0.001361    381.50381    697.00067
  705.0      0.001418    381.48169    687.18262
  721.0      0.001387    381.46048    684.74115
  673.0      0.001486    381.44019    688.72766
  676.0      0.001479    381.42075    698.30359
  716.0      0.001397    381.40222    712.44415
  730.0      0.001370    381.38461    730.13055
  764.0      0.001309    381.36792    749.57208
  885.0      0.001130    381.35211    768.55420
  936.0      0.001068    381.33722    784.21399
  860.0      0.001163    381.32324    793.82037
  820.0      0.001220    381.31018    795.30078
  782.0      0.001279    381.29803    788.01819
  749.0      0.001335    381.28680    772.78149
  689.0      0.001451    381.27649    751.55731
  684.0      0.001462    381.26706    726.61542
  693.0      0.001443    381.25858    700.04340
  634.0      0.001577    381.25101    673.54865
  655.0      0.001527    381.24438    648.44769
  575.0      0.001739    381.23865    625.71277
  550.0      0.001818    381.23386    606.03674
  616.0      0.001623    381.22998    589.75635
  573.0      0.001745    381.22702    577.07782
  571.0      0.001751    381.22501    567.92358
  584.0      0.001712    381.22388    562.12280
  553.0      0.001808    381.22372    559.36475
  574.0      0.001742    381.22446    559.23962
  582.0      0.001718    381.22610    561.25208
  604.0      0.001656    381.22873    564.81702
  628.0      0.001592    381.23224    569.29572
  599.0      0.001669    381.23669    573.93585
  596.0      0.001678    381.24207    577.73688
  653.0      0.001531    381.24835    579.97266
  613.0      0.001631    381.25558    579.94708
  580.0      0.001724    381.26373    577.27521
  596.0      0.001678    381.27283    571.79517
  559.0      0.001789    381.28281    563.83124
  521.0      0.001919    381.29373    553.92065
  499.0      0.002004    381.30557    542.71869
  496.0      0.002016    381.31836    530.87250
  509.0      0.001965    381.33206    518.94421
  499.0      0.002004    381.34665    507.38797
  496.0      0.002016    381.36221    496.52774
  468.0      0.002137    381.37866    486.60880
  498.0      0.002008    381.39603    477.79080
  471.0      0.002123    381.41431    470.16714
  455.0      0.002198    381.43350    463.77448
  498.0      0.002008    381.45364    458.59671
  459.0      0.002179    381.47467    454.65115
  474.0      0.002110    381.49664    451.64633
  478.0      0.002092    381.51950    449.47867
  448.0      0.002232    381.54327    447.88583
  449.0      0.002227    381.56793    446.53619
  458.0      0.002183    381.59351    445.07800
  446.0      0.002242    381.62000    444.29962
  462.0      0.002165    381.64740    442.02203
  419.0      0.002387    381.67569    439.52917
  446.0      0.002242    381.70490    436.78458
  446.0      0.002242    381.73495    434.16425
  459.0      0.002179    381.76593    431.87500
  433.0      0.002309    381.79782    430.07733
  452.0      0.002212    381.83057    428.89758
  414.0      0.002415    381.86423    428.44467
  396.0      0.002525    381.89874    428.82974
  441.0      0.002268    381.93414    430.19815
  428.0      0.002336    381.97046    432.73453
  432.0      0.002315    382.00763    436.77539
  443.0      0.002257    382.04568    442.86395
  449.0      0.002227    382.08459    451.84760
  484.0      0.002066    382.12436    464.29111
  488.0      0.002049    382.16501    482.73892
  485.0      0.002062    382.20651    507.69778
  532.0      0.001880    382.24887    539.29309
  555.0      0.001802    382.29211    574.92694
  613.0      0.001631    382.33618    607.39203
  603.0      0.001658    382.38110    623.94550
  624.0      0.001603    382.42688    615.23407
  552.0      0.001812    382.47348    587.34430
  546.0      0.001832    382.52090    553.45697
  517.0      0.001934    382.56918    522.18372
  487.0      0.002053    382.61829    496.31180
  487.0      0.002053    382.66824    475.91739
  467.0      0.002141    382.71899    460.05203
  460.0      0.002174    382.77057    447.76788
  422.0      0.002370    382.82297    438.14197
  437.0      0.002288    382.87616    430.50296
  421.0      0.002375    382.93015    424.60056
  440.0      0.002273    382.98495    419.67419
  383.0      0.002611    383.04056    415.71579
  396.0      0.002525    383.09692    412.51266
  401.0      0.002494    383.15411    409.99112
  404.0      0.002475    383.21207    407.98657
  417.0      0.002398    383.27081    406.38940
  408.0      0.002451    383.33032    405.10950
  421.0      0.002375    383.39059    404.07483
  391.0      0.002558    383.45163    403.22977
  395.0      0.002532    383.51343    402.53348
  403.0      0.002481    383.57599    401.95593
  387.0      0.002584    383.63928    401.47495
  401.0      0.002494    383.70331    401.07443
  387.0      0.002584    383.76810    400.74280
  434.0      0.002304    383.83362    400.47107
  381.0      0.002625    383.89984    400.25235
  385.0      0.002597    383.96680    400.08444
  415.0      0.002410    384.03445    399.95645
  367.0      0.002725    384.10281    399.86838
  404.0      0.002475    384.17191    399.81732
  389.0      0.002571    384.24167    399.80124
  391.0      0.002558    384.31216    399.81851
  420.0      0.002381    384.38330    399.86795
  418.0      0.002392    384.45514    399.94849
  398.0      0.002513    384.52765    400.12131
  400.0      0.002500    384.60080    400.26422
  403.0      0.002481    384.67465    400.43854
  406.0      0.002463    384.74915    400.64484
  407.0      0.002457    384.82425    400.88373
  412.0      0.002427    384.90002    401.15701
  403.0      0.002481    384.97644    401.46637
  373.0      0.002681    385.05350    401.81390
  429.0      0.002331    385.13113    402.20224
  378.0      0.002646    385.20938    402.63464
  377.0      0.002653    385.28827    403.11465
  386.0      0.002591    385.36777    403.64618
  367.0      0.002725    385.44781    404.23410
  406.0      0.002463    385.52850    404.89841
  403.0      0.002481    385.60974    405.61716
  347.0      0.002882    385.69153    406.43546
  421.0      0.002375    385.77393    407.31714
  365.0      0.002740    385.85684    408.29797
  461.0      0.002169    385.94034    409.39514
  394.0      0.002538    386.02435    410.63339
  407.0      0.002457    386.10892    412.04800
  429.0      0.002331    386.19400    413.69043
  417.0      0.002398    386.27960    415.63422
  437.0      0.002288    386.36575    417.99866
  430.0      0.002326    386.45236    420.88058
  391.0      0.002558    386.53949    424.45786
  429.0      0.002331    386.62708    428.90884
  400.0      0.002500    386.71518    434.40961
  421.0      0.002375    386.80374    441.10327
  429.0      0.002331    386.89279    449.05905
  439.0      0.002278    386.98227    458.21252
  436.0      0.002294    387.07224    468.27353
  468.0      0.002137    387.16260    478.59369
  490.0      0.002041    387.25342    488.06894
  473.0      0.002114    387.34464    495.38284
  480.0      0.002083    387.43628    499.30487
  513.0      0.001949    387.52835    499.95581
  482.0      0.002075    387.62082    498.57294
  511.0      0.001957    387.71365    496.78784
  501.0      0.001996    387.80688    496.06693
  486.0      0.002058    387.90048    497.37808
  502.0      0.001992    387.99448    501.27863
  526.0      0.001901    388.08878    508.03214
  523.0      0.001912    388.18344    517.68036
  536.0      0.001866    388.27844    530.07898
  521.0      0.001919    388.37381    544.94348
  559.0      0.001789    388.46945    562.03223
  577.0      0.001733    388.56543    581.78473
  618.0      0.001618    388.66168    605.44061
  638.0      0.001567    388.75827    636.51154
  662.0      0.001511    388.85510    679.96973
  734.0      0.001362    388.95224    741.55731
  796.0      0.001256    389.04962    826.52203
  929.0      0.001076    389.14728    938.21796
  1073.0     0.000932    389.24518    1075.76746
  1233.0     0.000811    389.34329    1230.00403
  1375.0     0.000727    389.44168    1377.15710
  1484.0     0.000674    389.54025    1476.31628
  1568.0     0.000638    389.63904    1486.89258
  1460.0     0.000685    389.73804    1403.05603
  1268.0     0.000789    389.83722    1259.69080
  1092.0     0.000916    389.93655    1100.25806
  912.0      0.001096    390.03610    952.99786
  763.0      0.001311    390.13580    830.12030
  714.0      0.001401    390.23566    734.81561
  655.0      0.001527    390.33566    664.24713
  613.0      0.001631    390.43579    614.92413
  595.0      0.001681    390.53601    582.60846
  548.0      0.001825    390.63638    563.73315
  525.0      0.001905    390.73685    555.81915
  582.0      0.001718    390.83740    557.19489
  586.0      0.001706    390.93805    566.78546
  583.0      0.001715    391.03876    583.10107
  580.0      0.001724    391.13956    603.00269
  608.0      0.001645    391.24039    620.21423
  637.0      0.001570    391.34128    626.41235
  585.0      0.001709    391.44217    617.81506
  635.0      0.001575    391.54312    599.44348
  567.0      0.001764    391.64404    579.27637
  552.0      0.001812    391.74503    562.76892
  542.0      0.001845    391.84595    552.31763
  558.0      0.001792    391.94687    548.84869
  538.0      0.001859    392.04779    552.95618
  560.0      0.001786    392.14865    565.95953
  600.0      0.001667    392.24945    587.94531
  642.0      0.001558    392.35022    620.49115
  648.0      0.001543    392.45090    663.66205
  693.0      0.001443    392.55151    714.95386
  741.0      0.001350    392.65207    766.29114
  781.0      0.001280    392.75247    803.88599
  860.0      0.001163    392.85281    816.28015
  869.0      0.001151    392.95300    806.61896
  804.0      0.001244    393.05304    788.55096
  799.0      0.001252    393.15298    772.56104
  732.0      0.001366    393.25275    760.92566
  786.0      0.001272    393.35236    749.54706
  767.0      0.001304    393.45181    732.04755
  748.0      0.001337    393.55109    704.94812
  690.0      0.001449    393.65015    670.79999
  625.0      0.001600    393.74899    634.97961
  621.0      0.001610    393.84766    601.81458
  531.0      0.001883    393.94608    573.74658
  552.0      0.001812    394.04425    551.65479
  510.0      0.001961    394.14221    535.49408
  453.0      0.002208    394.23990    524.73865
  537.0      0.001862    394.33731    518.45374
  531.0      0.001883    394.43448    515.70020
  533.0      0.001876    394.53131    515.46906
  549.0      0.001821    394.62790    516.78265
  534.0      0.001873    394.72412    518.73749
  553.0      0.001808    394.82007    520.55481
  553.0      0.001808    394.91565    521.59894
  512.0      0.001953    395.01093    521.44263
  528.0      0.001894    395.10583    519.82745
  547.0      0.001828    395.20041    516.65424
  505.0      0.001980    395.29459    511.99219
  459.0      0.002179    395.38840    506.09055
  473.0      0.002114    395.48178    499.34720
  438.0      0.002283    395.57477    492.22198
  424.0      0.002358    395.66739    485.22827
  436.0      0.002294    395.75955    478.53769
  485.0      0.002062    395.85129    472.46875
  475.0      0.002105    395.94257    467.16470
  478.0      0.002092    396.03339    462.69989
  493.0      0.002028    396.12375    459.10025
  479.0      0.002088    396.21365    456.36301
  436.0      0.002294    396.30304    454.45871
  468.0      0.002137    396.39194    453.36169
  456.0      0.002193    396.48035    453.04480
  433.0      0.002309    396.56821    453.49271
  476.0      0.002101    396.65558    454.70886
  489.0      0.002045    396.74237    456.71030
  459.0      0.002179    396.82864    459.58844
  481.0      0.002079    396.91434    463.34387
  485.0      0.002062    396.99945    468.13367
  484.0      0.002066    397.08401    474.07974
  493.0      0.002028    397.16797    481.35880
  492.0      0.002033    397.25134    490.15366
  544.0      0.001838    397.33408    500.64685
  528.0      0.001894    397.41623    512.99115
  516.0      0.001938    397.49771    527.31323
  588.0      0.001701    397.57855    543.48718
  597.0      0.001675    397.65875    561.31848
  605.0      0.001653    397.73831    580.30908
  597.0      0.001675    397.81717    599.74817
  639.0      0.001565    397.89536    619.02649
  632.0      0.001582    397.97284    638.01257
  636.0      0.001572    398.04962    656.97485
  723.0      0.001383    398.12570    676.12891
  737.0      0.001357    398.20108    695.35321
  726.0      0.001377    398.27570    714.20361
  782.0      0.001279    398.34958    732.06000
  778.0      0.001285    398.42270    748.30371
  770.0      0.001299    398.49506    762.43671
  798.0      0.001253    398.56668    774.09967
  752.0      0.001330    398.63748    782.88452
  760.0      0.001316    398.70752    788.59186
  805.0      0.001242    398.77673    789.95673
  737.0      0.001357    398.84515    786.55768
  766.0      0.001305    398.91272    777.92914
  749.0      0.001335    398.97949    764.06567
  722.0      0.001385    399.04541    745.17816
  685.0      0.001460    399.11047    723.38434
  637.0      0.001570    399.17471    699.66095
  592.0      0.001689    399.23807    675.40527
  616.0      0.001623    399.30051    651.77020
  574.0      0.001742    399.36212    629.59637
  620.0      0.001613    399.42279    609.43109
  554.0      0.001805    399.48257    591.58826
  530.0      0.001887    399.54144    576.20868
  539.0      0.001855    399.59940    563.35516
  552.0      0.001812    399.65640    552.85657
  529.0      0.001890    399.71246    544.60468
  571.0      0.001751    399.76758    538.27942
  522.0      0.001916    399.82175    533.80408
  568.0      0.001761    399.87494    530.76367
  505.0      0.001980    399.92715    528.84216
  532.0      0.001880    399.97836    527.77643
  521.0      0.001919    400.02859    527.41797
  540.0      0.001852    400.07782    527.77551
  536.0      0.001866    400.12604    529.13361
  540.0      0.001852    400.17325    531.56549
  558.0      0.001792    400.21942    535.58911
  617.0      0.001621    400.26453    541.69958
  582.0      0.001718    400.30859    550.50403
  563.0      0.001776    400.35162    562.76019
  589.0      0.001698    400.39359    579.40161
  664.0      0.001506    400.43445    601.51910
  734.0      0.001362    400.47427    630.26624
  677.0      0.001477    400.51300    666.67584
  763.0      0.001311    400.55060    711.41547
  825.0      0.001212    400.58713    764.48810
  888.0      0.001126    400.62253    824.80908
  871.0      0.001148    400.65680    889.41083
  919.0      0.001088    400.68994    952.13330
  1021.0     0.000979    400.72198    1002.79041
  1005.0     0.000995    400.75284    1029.06555
  996.0      0.001004    400.78256    1024.00317
  1021.0     0.000979    400.81113    991.09479
  895.0      0.001117    400.83853    941.39722
  827.0      0.001209    400.86475    885.53076
  816.0      0.001225    400.88977    829.74664
  750.0      0.001333    400.91360    777.43372
  732.0      0.001366    400.93628    730.98218
  688.0      0.001453    400.95770    692.03741
  684.0      0.001462    400.97794    660.97284
  684.0      0.001462    400.99698    636.98608
  619.0      0.001616    401.01474    618.69794
  616.0      0.001623    401.03131    604.57861
  612.0      0.001634    401.04663    593.48572
  609.0      0.001642    401.06070    584.66815
  566.0      0.001767    401.07349    577.73730
  587.0      0.001704    401.08505    572.52454
  598.0      0.001672    401.09537    568.95984
  589.0      0.001698    401.10437    567.01978
  577.0      0.001733    401.11212    566.70081
  582.0      0.001718    401.11856    568.05853
  602.0      0.001661    401.12372    571.18860
  586.0      0.001706    401.12759    576.24097
  551.0      0.001815    401.13013    583.48700
  574.0      0.001742    401.13138    593.35223
  606.0      0.001650    401.13132    606.38342
  618.0      0.001618    401.12991    623.24548
  686.0      0.001458    401.12717    644.03583
  657.0      0.001522    401.12311    669.21625
  669.0      0.001495    401.11774    699.02094
  719.0      0.001391    401.11096    733.78571
  756.0      0.001323    401.10287    774.06830
  743.0      0.001346    401.09341    820.48834
  770.0      0.001299    401.08261    873.14514
  894.0      0.001119    401.07040    930.67664
  960.0      0.001042    401.05685    989.36505
  1060.0     0.000943    401.04193    1041.32971
  1159.0     0.000863    401.02560    1076.42859
  1198.0     0.000835    401.00790    1084.80920
  1204.0     0.000831    400.98877    1062.62817
  1044.0     0.000958    400.96829    1014.72681
  1000.0     0.001000    400.94638    951.51074
  933.0      0.001072    400.92307    883.56134
  784.0      0.001276    400.89835    818.55945
  763.0      0.001311    400.87219    760.99347
  682.0      0.001466    400.84464    713.00061
  668.0      0.001497    400.81564    675.22382
  624.0      0.001603    400.78522    647.42084
  607.0      0.001647    400.75336    628.96790
  629.0      0.001590    400.72006    618.69666
  652.0      0.001534    400.68533    615.61475
  615.0      0.001626    400.64914    618.46979
  683.0      0.001464    400.61151    625.70215
  644.0      0.001553    400.57242    635.23029
  664.0      0.001506    400.53189    644.42773
  658.0      0.001520    400.48987    650.81970
  720.0      0.001389    400.44641    653.18341
  647.0      0.001546    400.40146    652.39258
  740.0      0.001351    400.35504    650.36835
  699.0      0.001431    400.30716    648.83685
  751.0      0.001332    400.25781    648.75421
  744.0      0.001344    400.20697    650.32983
  705.0      0.001418    400.15463    653.20935
  719.0      0.001391    400.10080    656.65198
  668.0      0.001497    400.04550    660.05627
  672.0      0.001488    399.98871    661.86523
  661.0      0.001513    399.93042    661.83142
  622.0      0.001608    399.87064    659.77136
  639.0      0.001565    399.80933    655.91449
  636.0      0.001572    399.74652    650.70581
  592.0      0.001689    399.68222    644.57159
  629.0      0.001590    399.61646    637.74268
  566.0      0.001767    399.54913    630.14069
  584.0      0.001712    399.48029    621.78741
  601.0      0.001664    399.40994    612.52289
  571.0      0.001751    399.33810    602.55164
  609.0      0.001642    399.26474    591.80225
  552.0      0.001812    399.18985    580.56671
  603.0      0.001658    399.11343    568.92523
  552.0      0.001812    399.03549    556.94891
  521.0      0.001919    398.95605    544.83899
  533.0      0.001876    398.87509    532.97833
  532.0      0.001880    398.79260    521.85382
  490.0      0.002041    398.70856    511.93015
  489.0      0.002045    398.62302    503.56827
  504.0      0.001984    398.53592    497.00891
  501.0      0.001996    398.44733    492.38977
  509.0      0.001965    398.35718    489.78629
  472.0      0.002119    398.26553    489.14719
  477.0      0.002096    398.17233    490.37164
  479.0      0.002088    398.07761    493.35010
  513.0      0.001949    397.98135    497.74542
  508.0      0.001969    397.88354    503.08170
  507.0      0.001972    397.78424    508.70325
  511.0      0.001957    397.68338    513.89337
  550.0      0.001818    397.58099    518.15338
  487.0      0.002053    397.47708    521.46655
  522.0      0.001916    397.37164    524.28168
  502.0      0.001992    397.26468    527.21808
  495.0      0.002020    397.15616    530.75824
  527.0      0.001898    397.04611    535.10071
  571.0      0.001751    396.93454    540.13397
  557.0      0.001795    396.82144    545.46057
  569.0      0.001757    396.70682    550.43457
  558.0      0.001792    396.59067    554.24878
  548.0      0.001825    396.47302    556.15082
  587.0      0.001704    396.35382    555.44080
  577.0      0.001733    396.23309    551.99713
  531.0      0.001883    396.11084    546.08582
  475.0      0.002105    395.98706    538.31812
  500.0      0.002000    395.86179    529.43799
  525.0      0.001905    395.73495    520.14697
  498.0      0.002008    395.60663    511.01401
  468.0      0.002137    395.47684    502.45779
  451.0      0.002217    395.34546    494.76273
  480.0      0.002083    395.21262    488.10950
  469.0      0.002132    395.07825    482.60236
  475.0      0.002105    394.94235    478.30011
  480.0      0.002083    394.80496    475.22107
  492.0      0.002033    394.66608    473.40051
  458.0      0.002183    394.52570    472.90164
  494.0      0.002024    394.38385    473.86151
  481.0      0.002079    394.24048    476.49463
  468.0      0.002137    394.09558    481.12021
  470.0      0.002128    393.94922    488.17422
  527.0      0.001898    393.80136    498.12259
  509.0      0.001965    393.65204    511.36609
  568.0      0.001761    393.50122    528.07098
  585.0      0.001709    393.34891    547.87518
  570.0      0.001754    393.19513    569.37775
  590.0      0.001695    393.03992    589.55707
  639.0      0.001565    392.88321    604.18127
  650.0      0.001538    392.72504    610.44415
  608.0      0.001645    392.56540    609.55414
  590.0      0.001695    392.40430    605.32086
  615.0      0.001626    392.24176    600.80426
  590.0      0.001695    392.07776    597.19238
  606.0      0.001650    391.91232    594.88177
  636.0      0.001572    391.74545    594.68030
  603.0      0.001658    391.57712    597.85956
  591.0      0.001692    391.40735    605.53644
  577.0      0.001733    391.23615    618.35022
  599.0      0.001669    391.06354    636.52850
  630.0      0.001587    390.88950    660.03558
  703.0      0.001422    390.71402    688.64972
  743.0      0.001346    390.53717    721.96460
  816.0      0.001225    390.35892    759.34729
  865.0      0.001156    390.17923    799.87598
  858.0      0.001166    389.99814    842.27228
  934.0      0.001071    389.81567    884.93500
  967.0      0.001034    389.63181    925.81183
  1041.0     0.000961    389.44653    962.99896
  1022.0     0.000978    389.25992    994.85358
  945.0      0.001058    389.07190    1020.20996
  1041.0     0.000961    388.88254    1038.17664
  980.0      0.001020    388.69183    1047.29224
  927.0      0.001079    388.49976    1045.00427
  969.0      0.001032    388.30630    1027.32959
  970.0      0.001031    388.11151    990.94647
  895.0      0.001117    387.91537    937.06543
  848.0      0.001179    387.71793    872.61139
  748.0      0.001337    387.51913    806.24982
  694.0      0.001441    387.31900    744.52295
  635.0      0.001575    387.11761    690.80243
  626.0      0.001597    386.91489    646.19275
  579.0      0.001727    386.71082    610.47345
  583.0      0.001715    386.50546    582.70856
  541.0      0.001848    386.29883    561.62988
  528.0      0.001894    386.09091    545.88794
  527.0      0.001898    385.88171    534.21100
  543.0      0.001842    385.67123    525.48822
  543.0      0.001842    385.45953    518.79572
  522.0      0.001916    385.24652    513.40009
  524.0      0.001908    385.03226    508.75333
  570.0      0.001754    384.81674    504.49582
  487.0      0.002053    384.60001    500.44882
  480.0      0.002083    384.38205    496.61481
  515.0      0.001942    384.16284    493.13992
  513.0      0.001949    383.94241    490.27429
  463.0      0.002160    383.72079    488.32111
  492.0      0.002033    383.49799    487.58484
  459.0      0.002179    383.27396    488.31750
  492.0      0.002033    383.04874    490.62982
  496.0      0.002016    382.82236    494.38864
  464.0      0.002155    382.59476    499.05444
  499.0      0.002004    382.36603    503.37106
  515.0      0.001942    382.13614    505.62247
  528.0      0.001894    381.90509    504.54636
  497.0      0.002012    381.67294    500.50708
  521.0      0.001919    381.43961    495.17654
  485.0      0.002062    381.20514    490.48834
  510.0      0.001961    380.96957    487.64102
  527.0      0.001898    380.73288    487.38519
  564.0      0.001773    380.49509    490.22000
  516.0      0.001938    380.25623    496.56995
  550.0      0.001818    380.01624    506.87625
  565.0      0.001770    379.77524    521.64136
  573.0      0.001745    379.53311    541.43207
  597.0      0.001675    379.28992    566.97064
  529.0      0.001890    379.04568    598.48993
  671.0      0.001490    378.80042    636.23877
  680.0      0.001471    378.55408    680.15698
  796.0      0.001256    378.30673    728.87048
  833.0      0.001200    378.05838    779.68359
  841.0      0.001189    377.80899    827.94684
  839.0      0.001192    377.55865    866.97150
  874.0      0.001144    377.30728    889.05634
  846.0      0.001182    377.05493    888.53430
  825.0      0.001212    376.80161    865.66394
  793.0      0.001261    376.54730    827.04865
  694.0      0.001441    376.29205    781.00195
  705.0      0.001418    376.03583    735.02710
  661.0      0.001513    375.77872    692.63507
  607.0      0.001647    375.52069    655.60461
  630.0      0.001587    375.26169    624.46234
  624.0      0.001603    375.00180    599.03717
  595.0      0.001681    374.74100    578.77881
  538.0      0.001859    374.47931    562.96033
  540.0      0.001852    374.21671    550.88892
  554.0      0.001805    373.95328    541.66803
  557.0      0.001795    373.68896    534.74072
  544.0      0.001838    373.42386    529.54224
  567.0      0.001764    373.15784    525.65625
  527.0      0.001898    372.89096    522.76294
  471.0      0.002123    372.62332    520.64734
  534.0      0.001873    372.35480    519.20197
  508.0      0.001969    372.08551    518.42957
  529.0      0.001890    371.81543    518.43335
  498.0      0.002008    371.54456    519.38397
  517.0      0.001934    371.27289    521.47473
  512.0      0.001953    371.00052    524.90839
  520.0      0.001923    370.72736    529.72498
  536.0      0.001866    370.45343    535.98438
  538.0      0.001859    370.17877    543.62946
  631.0      0.001585    369.90338    552.45868
  658.0      0.001520    369.62729    562.18219
  627.0      0.001595    369.35049    572.35260
  655.0      0.001527    369.07297    582.37000
  629.0      0.001590    368.79483    591.54242
  667.0      0.001499    368.51599    599.14252
  652.0      0.001534    368.23645    604.63245
  627.0      0.001595    367.95627    607.92322
  645.0      0.001550    367.67545    609.44360
  640.0      0.001563    367.39398    610.08649
  628.0      0.001592    367.11188    610.99286
  670.0      0.001493    366.82919    613.30853
  666.0      0.001502    366.54596    618.04102
  657.0      0.001522    366.26205    625.83710
  667.0      0.001499    365.97757    637.00952
  650.0      0.001538    365.69254    651.88086
  692.0      0.001445    365.40692    669.95203
  680.0      0.001471    365.12076    690.49518
  813.0      0.001230    364.83405    712.19000
  750.0      0.001333    364.54681    733.07471
  777.0      0.001287    364.25906    750.58722
  741.0      0.001350    363.97089    762.11450
  690.0      0.001449    363.68213    764.73798
  739.0      0.001353    363.39288    757.42517
  711.0      0.001406    363.10318    740.58875
  633.0      0.001580    362.81299    716.11530
  598.0      0.001672    362.52234    686.64185
  531.0      0.001883    362.23126    654.78839
  544.0      0.001838    361.93976    622.69385
  569.0      0.001757    361.64789    591.88989
  544.0      0.001838    361.35553    563.39734
  513.0      0.001949    361.06277    537.72595
  472.0      0.002119    360.76965    515.24219
  507.0      0.001972    360.47614    495.85956
  469.0      0.002132    360.18225    479.54120
  465.0      0.002151    359.88800    466.07639
  492.0      0.002033    359.59341    455.18735
  463.0      0.002160    359.29852    446.55856
  456.0      0.002193    359.00327    439.86102
  454.0      0.002203    358.70770    434.76706
  433.0      0.002309    358.41183    430.95731
  414.0      0.002415    358.11566    428.13235
  446.0      0.002242    357.81921    425.96893
  438.0      0.002283    357.52249    424.19272
  458.0      0.002183    357.22552    422.55914
  434.0      0.002304    356.92828    420.90170
  449.0      0.002227    356.63089    419.16751
  423.0      0.002364    356.33319    417.44623
  444.0      0.002252    356.03528    415.84555
  394.0      0.002538    355.73715    414.58371
  389.0      0.002571    355.43884    413.86325
  385.0      0.002597    355.14035    413.87213
  405.0      0.002469    354.84167    414.77954
  409.0      0.002445    354.54285    416.73547
  394.0      0.002538    354.24393    419.86801
  441.0      0.002268    353.94479    424.35532
  410.0      0.002439    353.64554    430.07443
  453.0      0.002208    353.34616    437.07425
  438.0      0.002283    353.04666    445.23062
  462.0      0.002165    352.74710    454.27930
  488.0      0.002049    352.44742    463.79807
  474.0      0.002110    352.14767    472.90131
  474.0      0.002110    351.84790    481.16818
  459.0      0.002179    351.54803    487.29993
  492.0      0.002033    351.24814    490.18784
  490.0      0.002041    350.94818    488.94461
  500.0      0.002000    350.64822    483.30771
  461.0      0.002169    350.34824    473.94446
  461.0      0.002169    350.04825    462.09760
  438.0      0.002283    349.74826    449.24530
  433.0      0.002309    349.44830    436.53625
  428.0      0.002336    349.14844    424.71097
  415.0      0.002410    348.84857    414.17114
  357.0      0.002801    348.54871    405.08109
  378.0      0.002646    348.24896    397.44849
  377.0      0.002653    347.94925    391.24142
  385.0      0.002597    347.64963    386.18787
  398.0      0.002513    347.35013    382.17117
  404.0      0.002475    347.05069    379.01575
  380.0      0.002632    346.75143    376.56180
  363.0      0.002755    346.45224    374.67618
  354.0      0.002825    346.15323    373.25186
  368.0      0.002717    345.85431    372.20523
  375.0      0.002667    345.55557    371.46777
  362.0      0.002762    345.25699    370.97208
  377.0      0.002653    344.95859    370.63785
  333.0      0.003003    344.66037    370.36780
  331.0      0.003021    344.36240    370.08560
  337.0      0.002967    344.06458    369.79321
  352.0      0.002841    343.76697    369.70139
  372.0      0.002688    343.46960    369.62057
  350.0      0.002857    343.17245    369.74149
  383.0      0.002611    342.87558    370.08868
  386.0      0.002591    342.57895    370.67093
  371.0      0.002695    342.28259    371.48511
  387.0      0.002584    341.98651    372.52078
  356.0      0.002809    341.69077    373.76340
  403.0      0.002481    341.39526    375.19485
  396.0      0.002525    341.10007    376.79706
  361.0      0.002770    340.80518    378.55978
  369.0      0.002710    340.51062    380.49280
  368.0      0.002717    340.21640    382.64883
  355.0      0.002817    339.92255    385.15182
  399.0      0.002506    339.62903    388.22305
  375.0      0.002667    339.33594    392.19437
  395.0      0.002532    339.04315    397.48685
  397.0      0.002519    338.75076    404.56326
  410.0      0.002439    338.45877    413.91235
  413.0      0.002421    338.16714    425.87439
  471.0      0.002123    337.87598    440.64832
  535.0      0.001869    337.58521    458.09506
  559.0      0.001789    337.29486    477.56680
  514.0      0.001946    337.00504    497.63602
  545.0      0.001835    336.71558    515.83252
  570.0      0.001754    336.42661    528.78827
  558.0      0.001792    336.13806    533.37140
  498.0      0.002008    335.85004    528.51654
  501.0      0.001996    335.56247    515.99500
  486.0      0.002058    335.27542    499.29465
  473.0      0.002114    334.98886    481.80942
  417.0      0.002398    334.70279    465.94922
  433.0      0.002309    334.41733    453.09665
  409.0      0.002445    334.13232    443.81506
  431.0      0.002320    333.84787    437.96753
  461.0      0.002169    333.56396    434.65329
  380.0      0.002632    333.28061    432.08386
  409.0      0.002445    332.99783    428.03787
  415.0      0.002410    332.71561    421.37384
  402.0      0.002488    332.43396    412.92551
  414.0      0.002415    332.15298    404.35068
  373.0      0.002681    331.87253    396.83148
  400.0      0.002500    331.59268    390.88455
  390.0      0.002564    331.31345    386.61801
  386.0      0.002591    331.03485    383.94867
  379.0      0.002639    330.75687    382.65494
  450.0      0.002222    330.47955    382.51920
  362.0      0.002762    330.20285    383.29742
  351.0      0.002849    329.92688    384.73056
  409.0      0.002445    329.65149    386.50894
  334.0      0.002994    329.37680    388.29218
  427.0      0.002342    329.10278    389.75363
  379.0      0.002639    328.82944    390.68097
  409.0      0.002445    328.55679    391.03473
  377.0      0.002653    328.28488    390.94827
  354.0      0.002825    328.01364    390.67892
  366.0      0.002732    327.74310    390.52734
  363.0      0.002755    327.47339    390.76331
  388.0      0.002577    327.20432    391.58649
  382.0      0.002618    326.93600    393.11810
  378.0      0.002646    326.66843    395.41382
  445.0      0.002247    326.40161    398.47433
  402.0      0.002488    326.13553    402.25211
  407.0      0.002457    325.87024    406.68729
  376.0      0.002660    325.60571    411.58255
  421.0      0.002375    325.34201    416.79492
  401.0      0.002494    325.07907    422.12436
  443.0      0.002257    324.81689    427.37289
  430.0      0.002326    324.55554    432.39511
  456.0      0.002193    324.29501    437.16068
  430.0      0.002326    324.03525    441.81766
  472.0      0.002119    323.77634    446.72842
  439.0      0.002278    323.51825    452.46573
  456.0      0.002193    323.26105    459.76947
  483.0      0.002070    323.00464    469.49994
  480.0      0.002083    322.74905    482.38348
  490.0      0.002041    322.49435    499.10901
  490.0      0.002041    322.24051    519.95569
  533.0      0.001876    321.98749    544.68378
  549.0      0.001821    321.73538    572.09338
  567.0      0.001764    321.48413    599.61517
  597.0      0.001675    321.23376    622.96356
  602.0      0.001661    320.98434    636.81171
  643.0      0.001555    320.73575    637.09583
  606.0      0.001650    320.48807    623.64722
  605.0      0.001653    320.24127    600.37201
  575.0      0.001739    319.99542    572.76544
  547.0      0.001828    319.75046    545.45398
  555.0      0.001802    319.50644    521.35150
  484.0      0.002066    319.26334    501.87909
  508.0      0.001969    319.02121    487.41214
  493.0      0.002028    318.77997    477.67435
  489.0      0.002045    318.53967    472.09579
  485.0      0.002062    318.30032    470.11722
  533.0      0.001876    318.06192    471.23788
  479.0      0.002088    317.82449    474.69647
  494.0      0.002024    317.58798    478.98087
  510.0      0.001961    317.35248    481.63721
  482.0      0.002075    317.11798    480.07346
  468.0      0.002137    316.88443    473.28751
  487.0      0.002053    316.65182    462.69458
  464.0      0.002155    316.42023    450.91382
  400.0      0.002500    316.18961    440.14368
  470.0      0.002128    315.95999    431.58569
  475.0      0.002105    315.73135    425.59982
  446.0      0.002242    315.50372    421.98621
  406.0      0.002463    315.27710    420.12732
  394.0      0.002538    315.05154    419.17670
  435.0      0.002299    314.82693    418.17572
  432.0      0.002315    314.60336    416.31134
  417.0      0.002398    314.38080    413.20667
  415.0      0.002410    314.15924    409.06061
  402.0      0.002488    313.93875    404.36804
  388.0      0.002577    313.71927    399.72876
  387.0      0.002584    313.50082    395.56760
  385.0      0.002597    313.28345    392.12289
  397.0      0.002519    313.06708    389.48727
  396.0      0.002525    312.85175    387.65598
  365.0      0.002740    312.63748    386.56494
  410.0      0.002439    312.42426    386.11887
  441.0      0.002268    312.21210    386.20953
  381.0      0.002625    312.00098    386.73068
  363.0      0.002755    311.79092    387.32996
  416.0      0.002404    311.58197    388.42322
  405.0      0.002469    311.37405    389.68292
  401.0      0.002494    311.16718    391.05777
  359.0      0.002786    310.96140    392.52585
  393.0      0.002545    310.75668    394.10184
  381.0      0.002625    310.55304    395.83658
  387.0      0.002584    310.35046    397.81714
  388.0      0.002577    310.14899    400.13211
  398.0      0.002513    309.94858    402.89017
  364.0      0.002747    309.74933    406.18011
  429.0      0.002331    309.55109    410.06335
  427.0      0.002342    309.35394    414.57181
  442.0      0.002262    309.15790    419.72232
  431.0      0.002320    308.96292    425.52487
  401.0      0.002494    308.76907    431.97388
  430.0      0.002326    308.57629    439.03909
  436.0      0.002294    308.38461    446.68515
  444.0      0.002252    308.19409    454.90781
  447.0      0.002237    308.00461    463.77985
  433.0      0.002309    307.81625    473.46127
  491.0      0.002037    307.62897    484.17792
  463.0      0.002160    307.44281    496.16028
  498.0      0.002008    307.25775    509.55954
  528.0      0.001894    307.07379    524.34796
  592.0      0.001689    306.89096    540.16821
  577.0      0.001733    306.70926    556.13495
  579.0      0.001727    306.52863    570.65253
  541.0      0.001848    306.34909    581.50415
  594.0      0.001684    306.17068    586.52539
  553.0      0.001808    305.99341    584.69122
  598.0      0.001672    305.81723    576.72827
  587.0      0.001704    305.64215    564.54236
  635.0      0.001575    305.46820    550.21234
  528.0      0.001894    305.29538    535.26556
  514.0      0.001946    305.12369    520.58942
  525.0      0.001905    304.95306    506.61746
  503.0      0.001988    304.78357    493.52811
  477.0      0.002096    304.61520    481.38077
  432.0      0.002315    304.44791    470.19662
  471.0      0.002123    304.28177    459.93967
  444.0      0.002252    304.11673    450.58231
  434.0      0.002304    303.95282    442.04529
  417.0      0.002398    303.79004    434.23068
  398.0      0.002513    303.62836    426.83817
  398.0      0.002513    303.46777    419.69641
  395.0      0.002532    303.30832    412.70728
  394.0      0.002538    303.14996    405.95728
  394.0      0.002538    302.99274    399.64166
  430.0      0.002326    302.83661    393.93637
  398.0      0.002513    302.68161    388.93378
  419.0      0.002387    302.52774    384.64493
  387.0      0.002584    302.37494    381.02380
  371.0      0.002695    302.22330    377.98978
  382.0      0.002618    302.07269    375.44867
  364.0      0.002747    301.92325    373.30371
  365.0      0.002740    301.77490    371.47824
  396.0      0.002525    301.62766    369.92029
  380.0      0.002632    301.48151    368.60571
  377.0      0.002653    301.33646    367.53357
  407.0      0.002457    301.19254    366.71835
  402.0      0.002488    301.04971    366.17963
  378.0      0.002646    300.90799    365.93353
  371.0      0.002695    300.76733    365.85342
  369.0      0.002710    300.62781    366.20169
  375.0      0.002667    300.48935    366.82913
  384.0      0.002604    300.35199    367.71875
  421.0      0.002375    300.21573    368.86716
  405.0      0.002469    300.08060    370.30841
  377.0      0.002653    299.94650    372.07059
  398.0      0.002513    299.81351    374.23172
  423.0      0.002364    299.68161    376.85376
  395.0      0.002532    299.55078    379.97888
  418.0      0.002392    299.42102    383.64145
  389.0      0.002571    299.29236    387.80746
  386.0      0.002591    299.16476    392.44867
  432.0      0.002315    299.03827    397.53146
  410.0      0.002439    298.91281    402.95764
  391.0      0.002558    298.78845    408.64722
  433.0      0.002309    298.66513    414.48709
  400.0      0.002500    298.54291    420.38419
  424.0      0.002358    298.42169    426.10349
  442.0      0.002262    298.30161    431.52435
  439.0      0.002278    298.18253    436.49420
  482.0      0.002075    298.06451    440.87784
  427.0      0.002342    297.94760    444.59082
  464.0      0.002155    297.83170    447.59253
  451.0      0.002217    297.71683    449.89236
  444.0      0.002252    297.60303    451.52402
  440.0      0.002273    297.49026    452.55893
  451.0      0.002217    297.37851    453.11099
  442.0      0.002262    297.26782    453.13089
  477.0      0.002096    297.15817    452.66681
  464.0      0.002155    297.04953    451.69162
  460.0      0.002174    296.94196    450.18115
  408.0      0.002451    296.83536    448.16177
  423.0      0.002364    296.72980    445.66528
  465.0      0.002151    296.62524    442.38705
  440.0      0.002273    296.52173    439.19040
  461.0      0.002169    296.41919    435.67609
  468.0      0.002137    296.31769    431.77588
  470.0      0.002128    296.21722    427.37259
  452.0      0.002212    296.11771    422.34726
  420.0      0.002381    296.01920    416.67871
  417.0      0.002398    295.92169    410.31073
  409.0      0.002445    295.82516    403.44028
  412.0      0.002427    295.72961    396.19196
  412.0      0.002427    295.63507    388.80798
  371.0      0.002695    295.54147    381.48303
  379.0      0.002639    295.44888    374.37549
  374.0      0.002674    295.35727    367.60190
  405.0      0.002469    295.26663    361.24503
  364.0      0.002747    295.17694    355.38071
  349.0      0.002865    295.08820    350.00092
  381.0      0.002625    295.00043    345.14941
  380.0      0.002632    294.91360    340.83649
  329.0      0.003040    294.82773    337.06219
  359.0      0.002786    294.74280    333.81763
  324.0      0.003086    294.65884    331.08578
  340.0      0.002941    294.57581    328.84039
  341.0      0.002933    294.49368    327.04758
  350.0      0.002857    294.41248    325.66220
  319.0      0.003135    294.33224    324.62643
  350.0      0.002857    294.25290    323.86307
  311.0      0.003215    294.17447    323.27222
  348.0      0.002874    294.09698    322.72498
  320.0      0.003125    294.02039    322.08685
  338.0      0.002959    293.94467    321.25421
  277.0      0.00361     293.86987    320.19571
  327.0      0.003058    293.79599    318.96182
  364.0      0.002747    293.72299    317.64896
  302.0      0.003311    293.65085    316.35385
  339.0      0.002950    293.57962    315.14972
  312.0      0.003205    293.50925    314.08252
  351.0      0.002849    293.43979    313.18393
  340.0      0.002941    293.37115    312.45206
  309.0      0.003236    293.30341    311.89725
  318.0      0.003145    293.23651    311.52267
  296.0      0.003378    293.17050    311.32721
  336.0      0.002976    293.10529    311.32822
  321.0      0.003115    293.04095    311.51334
  305.0      0.003279    292.97748    311.90115
  344.0      0.002907    292.91483    312.51578
  317.0      0.003155    292.85300    313.34308
  338.0      0.002959    292.79199    314.39999
  314.0      0.003185    292.73184    315.68213
  317.0      0.003155    292.67249    317.17548
  306.0      0.003268    292.61392    318.85275
  359.0      0.002786    292.55621    320.74149
  338.0      0.002959    292.49930    322.65759
  324.0      0.003086    292.44315    324.60281
  325.0      0.003077    292.38785    326.46173
  355.0      0.002817    292.33331    328.09280
  350.0      0.002857    292.27957    329.35019
  331.0      0.003021    292.22659    330.12970
  305.0      0.003279    292.17441    330.41791
  322.0      0.003106    292.12299    330.28543
  320.0      0.003125    292.07233    329.84802
  306.0      0.003268    292.02243    329.16592
  321.0      0.003115    291.97330    328.30637
  334.0      0.002994    291.92493    327.30008
  331.0      0.003021    291.87729    326.17218
  310.0      0.003226    291.83038    324.95590
  338.0      0.002959    291.78424    323.69769
  300.0      0.003333    291.73883    322.45480
  305.0      0.003279    291.69412    321.28979
  318.0      0.003145    291.65015    320.26508
  307.0      0.003257    291.60690    319.43912
  313.0      0.003195    291.56436    318.86331
  316.0      0.003165    291.52255    318.58221
  319.0      0.003135    291.48145    318.63007
  302.0      0.003311    291.44101    319.02979
  322.0      0.003106    291.40128    319.79047
  297.0      0.003367    291.36221    320.90372
  333.0      0.003003    291.32388    322.34125
  352.0      0.002841    291.28619    324.07544
  332.0      0.003012    291.24921    325.96683
  304.0      0.003289    291.21286    327.91638
  312.0      0.003205    291.17719    329.79004
  334.0      0.002994    291.14218    331.35080
  325.0      0.003077    291.10782    332.47025
  319.0      0.003135    291.07413    333.07678
  314.0      0.003185    291.04108    333.22324
  322.0      0.003106    291.00864    333.07761
  319.0      0.003135    290.97687    332.86755
  337.0      0.002967    290.94571    332.79138
  290.0      0.003448    290.91519    332.98541
  324.0      0.003086    290.88528    333.46497
  307.0      0.003257    290.85599    334.10007
  304.0      0.003289    290.82733    334.63611
  311.0      0.003215    290.79922    334.81384
  306.0      0.003268    290.77179    334.56116
  318.0      0.003145    290.74490    334.06375
  312.0      0.003205    290.71863    333.64536
  317.0      0.003155    290.69293    333.55026
  334.0      0.002994    290.66779    333.94247
  303.0      0.003300    290.64328    334.87463
  342.0      0.002924    290.61929    336.33301
  348.0      0.002874    290.59592    338.26257
  324.0      0.003086    290.57309    340.54733
  330.0      0.003030    290.55081    343.18924
  356.0      0.002809    290.52908    346.08093
  328.0      0.003049    290.50790    349.18433
  332.0      0.003012    290.48727    352.50583
  308.0      0.003247    290.46719    356.10117
  314.0      0.003185    290.44763    360.06458
  352.0      0.002841    290.42862    364.49243
  347.0      0.002882    290.41013    369.42047
  394.0      0.002538    290.39215    374.71484
  350.0      0.002857    290.37466    379.91138
  354.0      0.002825    290.35773    384.05823
  372.0      0.002688    290.34128    385.82199
  380.0      0.002632    290.32535    384.17703
  377.0      0.002653    290.30991    379.23502
  369.0      0.002710    290.29495    372.17197
  363.0      0.002755    290.28049    364.35452
  370.0      0.002703    290.26651    356.74103
  342.0      0.002924    290.25302    349.82858
  310.0      0.003226    290.23999    343.80829
  323.0      0.003096    290.22745    338.70120
  318.0      0.003145    290.21533    334.43756
  335.0      0.002985    290.20374    330.90338
  308.0      0.003247    290.19257    327.97064
  338.0      0.002959    290.18185    325.51633
  332.0      0.003012    290.17160    323.43600
  344.0      0.002907    290.16177    321.65393
  317.0      0.003155    290.15240    320.12939
  310.0      0.003226    290.14346    318.85416
  308.0      0.003247    290.13495    317.83884
  315.0      0.003175    290.12686    317.11447
  331.0      0.003021    290.11917    316.67606
  324.0      0.003086    290.11194    316.55377
  264.0      0.00379     290.10510    316.76367
  325.0      0.003077    290.09869    317.32092
  325.0      0.003077    290.09268    318.23721
  311.0      0.003215    290.08707    319.52472
  305.0      0.003279    290.08188    321.18008
  350.0      0.002857    290.07706    323.20020
  357.0      0.002801    290.07263    325.56708
  327.0      0.003058    290.06857    328.24625
  328.0      0.003049    290.06494    331.22131
  318.0      0.003145    290.06165    334.31662
  353.0      0.002833    290.05875    337.46271
  359.0      0.002786    290.05621    340.54922
  326.0      0.003067    290.05405    343.54065
  367.0      0.002725    290.05225    346.55630
  344.0      0.002907    290.05078    350.00833
  376.0      0.002660    290.04968    353.81821
  366.0      0.002732    290.04895    358.48465
  394.0      0.002538    290.04855    364.08813
  407.0      0.002457    290.04849    370.49695
  399.0      0.002506    290.04880    377.37595
  383.0      0.002611    290.04941    383.84106
  406.0      0.002463    290.05038    388.81543
  414.0      0.002415    290.05167    391.48349
  367.0      0.002725    290.05328    391.82468
  416.0      0.002404    290.05521    390.57315
  381.0      0.002625    290.05746    388.63846
  360.0      0.002778    290.06003    386.55463
  391.0      0.002558    290.06293    384.39825
  398.0      0.002513    290.06613    381.89682
  398.0      0.002513    290.06961    378.71545
  359.0      0.002786    290.07339    374.65970
  337.0      0.002967    290.07748    369.90363
  364.0      0.002747    290.08188    364.80334
  378.0      0.002646    290.08655    359.80640
  367.0      0.002725    290.09152    355.25705
  373.0      0.002681    290.09677    351.34439
  368.0      0.002717    290.10229    348.08646
  335.0      0.002985    290.10812    345.32700
  350.0      0.002857    290.11420    342.78210
  356.0      0.002809    290.12054    340.13171
  358.0      0.002793    290.12717    337.29831
  341.0      0.002933    290.13406    334.43213
  354.0      0.002825    290.14124    331.75858
  333.0      0.003003    290.14865    329.44156
  358.0      0.002793    290.15631    327.56638
  348.0      0.002874    290.16425    326.16730
  310.0      0.003226    290.17239    325.24905
  308.0      0.003247    290.18082    324.77655
  371.0      0.002695    290.18948    324.71118
  356.0      0.002809    290.19843    325.00494
  316.0      0.003165    290.20758    325.60721
  314.0      0.003185    290.21695    326.47202
  292.0      0.003425    290.22656    327.56577
  367.0      0.002725    290.23642    328.83511
  318.0      0.003145    290.24652    330.25192
  330.0      0.003030    290.25681    331.78085
  317.0      0.003155    290.26733    333.40958
  319.0      0.003135    290.27811    335.05685
  338.0      0.002959    290.28909    336.70743
  342.0      0.002924    290.30026    338.32339
  306.0      0.003268    290.31168    339.86612
  335.0      0.002985    290.32327    341.30252
  320.0      0.003125    290.33508    342.55432
  367.0      0.002725    290.34711    343.66638
  313.0      0.003195    290.35934    344.58078
  349.0      0.002865    290.37180    345.28583
  344.0      0.002907    290.38440    345.78159
  308.0      0.003247    290.39722    346.08392
  338.0      0.002959    290.41025    346.20102
  334.0      0.002994    290.42346    346.16397
  320.0      0.003125    290.43686    345.99857
  305.0      0.003279    290.45044    345.72556
  316.0      0.003165    290.46423    345.35446
  339.0      0.002950    290.47818    344.87805
  339.0      0.002950    290.49231    344.26706
  330.0      0.003030    290.50662    343.47202
  368.0      0.002717    290.52112    342.43124
  351.0      0.002849    290.53580    341.09268
  370.0      0.002703    290.55063    339.43698
  312.0      0.003205    290.56564    337.49307
  334.0      0.002994    290.58084    335.33517
  317.0      0.003155    290.59619    333.06488
  300.0      0.003333    290.61169    330.81027
  319.0      0.003135    290.62735    328.61783
  306.0      0.003268    290.64319    326.44809
  326.0      0.003067    290.65921    324.65927
  317.0      0.003155    290.67535    323.08096
  297.0      0.003367    290.69168    321.77014
  330.0      0.003030    290.70813    320.73990
  289.0      0.003460    290.72476    319.99664
  335.0      0.002985    290.74152    319.54123
  350.0      0.002857    290.75842    319.37204
  310.0      0.003226    290.77548    319.49612
  330.0      0.003030    290.79272    319.88892
  335.0      0.002985    290.81006    320.55740
  323.0      0.003096    290.82758    321.50034
  333.0      0.003003    290.84521    322.71820
  337.0      0.002967    290.86298    324.21368
  304.0      0.003289    290.88089    325.99173
  356.0      0.002809    290.89893    328.05734
  339.0      0.002950    290.91714    330.41714
  336.0      0.002976    290.93546    333.07434
  400.0      0.002500    290.95392    336.08105
  345.0      0.002899    290.97250    339.39041
  398.0      0.002513    290.99121    342.92963
  372.0      0.002688    291.01004    346.73428
  393.0      0.002545    291.02899    350.78210
  384.0      0.002604    291.04810    355.04843
  367.0      0.002725    291.06732    359.48285
  386.0      0.002591    291.08664    364.05096
  393.0      0.002545    291.10611    368.71680
  376.0      0.002660    291.12567    373.46201
  391.0      0.002558    291.14536    378.29669
  380.0      0.002632    291.16516    383.25586
  390.0      0.002564    291.18509    388.37921
  403.0      0.002481    291.20517    393.69287
  417.0      0.002398    291.22531    399.20776
  402.0      0.002488    291.24557    404.89120
  418.0      0.002392    291.26596    410.74142
  407.0      0.002457    291.28644    416.77173
  421.0      0.002375    291.30704    423.02603
  427.0      0.002342    291.32773    429.56274
  395.0      0.002532    291.34854    436.43063
  425.0      0.002353    291.36948    443.62595
  448.0      0.002232    291.39050    451.06244
  485.0      0.002062    291.41162    458.58347
  484.0      0.002066    291.43283    465.83160
  447.0      0.002237    291.45416    472.35291
  487.0      0.002053    291.47559    477.65640
  489.0      0.002045    291.49710    481.20703
  459.0      0.002179    291.51874    482.57385
  497.0      0.002012    291.54047    481.55206
  473.0      0.002114    291.56226    478.22852
  463.0      0.002160    291.58417    472.95538
  458.0      0.002183    291.60617    466.17245
  472.0      0.002119    291.62827    458.23251
  411.0      0.002433    291.65045    449.91364
  447.0      0.002237    291.67273    441.41187
  395.0      0.002532    291.69510    433.08838
  428.0      0.002336    291.71756    425.01709
  414.0      0.002415    291.74008    417.43146
  390.0      0.002564    291.76273    410.43811
  381.0      0.002625    291.78543    404.10220
  399.0      0.002506    291.80823    398.43872
  372.0      0.002688    291.83112    393.47577
  397.0      0.002519    291.85410    389.24661
  383.0      0.002611    291.87714    385.80054
  394.0      0.002538    291.90024    383.20804
  437.0      0.002288    291.92346    381.54410
  354.0      0.002825    291.94675    380.90659
  393.0      0.002545    291.97009    381.30316
  395.0      0.002532    291.99353    382.78970
  412.0      0.002427    292.01706    385.35059
  386.0      0.002591    292.04065    388.89566
  396.0      0.002525    292.06430    393.22055
  445.0      0.002247    292.08804    397.94043
  431.0      0.002320    292.11185    402.40952
  427.0      0.002342    292.13571    405.69809
  400.0      0.002500    292.15967    406.79089
  382.0      0.002618    292.18369    405.07343
  421.0      0.002375    292.20776    400.75244
  372.0      0.002688    292.23193    394.74649
  402.0      0.002488    292.25613    388.16531
  363.0      0.002755    292.28043    381.90234
  398.0      0.002513    292.30475    376.53568
  377.0      0.002653    292.32916    372.39694
  387.0      0.002584    292.35364    369.66425
  373.0      0.002681    292.37817    368.43097
  359.0      0.002786    292.40277    368.75415
  388.0      0.002577    292.42740    370.68927
  365.0      0.002740    292.45212    374.31497
  362.0      0.002762    292.47687    379.75229
  376.0      0.002660    292.50168    387.17722
  413.0      0.002421    292.52655    396.77374
  423.0      0.002364    292.55145    408.78574
  444.0      0.002252    292.57645    423.38187
  422.0      0.002370    292.60147    440.70691
  452.0      0.002212    292.62653    460.76535
  478.0      0.002092    292.65167    483.36871
  526.0      0.001901    292.67682    508.05322
  512.0      0.001953    292.70203    533.99017
  591.0      0.001692    292.72729    559.84009
  560.0      0.001786    292.75259    583.64813
  634.0      0.001577    292.77795    602.87061
  659.0      0.001517    292.80331    614.69330
  653.0      0.001531    292.82874    617.13336
  616.0      0.001623    292.85422    609.55359
  621.0      0.001610    292.87970    593.24414
  588.0      0.001701    292.90524    570.77856
  534.0      0.001873    292.93082    545.03040
  482.0      0.002075    292.95639    518.45886
  492.0      0.002033    292.98203    492.81308
  433.0      0.002309    293.00769    469.23700
  437.0      0.002288    293.03339    448.37082
  407.0      0.002457    293.05908    430.48587
  417.0      0.002398    293.08484    415.56927
  380.0      0.002632    293.11060    403.38107
  388.0      0.002577    293.13638    393.48709
  382.0      0.002618    293.16217    385.30392
  372.0      0.002688    293.18802    378.19437
  355.0      0.002817    293.21384    371.63181
  371.0      0.002695    293.23969    365.34894
  379.0      0.002639    293.26559    359.34644
  359.0      0.002786    293.29144    353.76120
  376.0      0.002660    293.31735    348.75095
  349.0      0.002865    293.34326    344.35645
  315.0      0.003175    293.36917    340.61899
  351.0      0.002849    293.39508    337.52228
  307.0      0.003257    293.42099    335.01624
  324.0      0.003086    293.44690    333.04568
  322.0      0.003106    293.47284    331.53970
  330.0      0.003030    293.49875    330.43365
  360.0      0.002778    293.52466    329.63232
  344.0      0.002907    293.55057    329.12695
  343.0      0.002915    293.57648    328.83105
  324.0      0.003086    293.60236    328.69162
  322.0      0.003106    293.62823    328.66925
  361.0      0.002770    293.65408    328.70764
  312.0      0.003205    293.67993    328.77994
  316.0      0.003165    293.70575    328.96466
  302.0      0.003311    293.73157    329.02615
  323.0      0.003096    293.75735    329.05222
  321.0      0.003115    293.78311    329.03787
  330.0      0.003030    293.80884    328.95410
  328.0      0.003049    293.83453    328.80048
  320.0      0.003125    293.86020    328.56979
  341.0      0.002933    293.88583    328.25803
  321.0      0.003115    293.91144    327.86514
  366.0      0.002732    293.93698    327.39725
  294.0      0.003401    293.96249    326.89471
  352.0      0.002841    293.98798    326.33502
  341.0      0.002933    294.01340    325.73624
  376.0      0.002660    294.03879    325.13461
  340.0      0.002941    294.06409    324.55777
  328.0      0.003049    294.08939    324.02509
  354.0      0.002825    294.11459    323.55972
  322.0      0.003106    294.13974    323.19650
  305.0      0.003279    294.16483    322.94275
  342.0      0.002924    294.18985    322.85480
  309.0      0.003236    294.21478    323.00546
  316.0      0.003165    294.23965    323.44250
  317.0      0.003155    294.26450    324.25302
  302.0      0.003311    294.28922    325.52951
  396.0      0.002525    294.31387    327.36325
  329.0      0.003040    294.33844    329.85052
  347.0      0.002882    294.36292    333.03540
  315.0      0.003175    294.38730    336.96262
  329.0      0.003040    294.41162    341.61325
  347.0      0.002882    294.43582    346.87796
  342.0      0.002924    294.45990    352.53516
  385.0      0.002597    294.48392    358.15427
  369.0      0.002710    294.50781    363.13425
  372.0      0.002688    294.53159    366.71661
  351.0      0.002849    294.55527    368.29620
  390.0      0.002564    294.57886    367.71613
  371.0      0.002695    294.60229    365.39255
  373.0      0.002681    294.62561    362.10483
  331.0      0.003021    294.64880    358.69214
  332.0      0.003012    294.67188    355.81113
  357.0      0.002801    294.69479    353.99826
  348.0      0.002874    294.71759    353.70294
  347.0      0.002882    294.74026    355.18860
  369.0      0.002710    294.76279    358.78885
  363.0      0.002755    294.78516    364.75348
  394.0      0.002538    294.80737    373.13354
  403.0      0.002481    294.82944    383.84045
  419.0      0.002387    294.85132    396.37769
  425.0      0.002353    294.87308    409.61456
  421.0      0.002375    294.89465    421.47760
  454.0      0.002203    294.91605    429.09204
  435.0      0.002299    294.93729    430.06952
  395.0      0.002532    294.95834    424.26111
  414.0      0.002415    294.97919    413.84048
  434.0      0.002304    294.99988    401.56906
  399.0      0.002506    295.02039    389.54776
  369.0      0.002710    295.04068    378.77591
  368.0      0.002717    295.06076    369.80542
  390.0      0.002564    295.08069    362.73865
  343.0      0.002915    295.10037    357.46896
  335.0      0.002985    295.11984    353.78241
  365.0      0.002740    295.13910    351.43747
  365.0      0.002740    295.15814    350.21500
  348.0      0.002874    295.17694    349.94974
  360.0      0.002778    295.19553    350.50882
  353.0      0.002833    295.21390    351.82999
  348.0      0.002874    295.23203    353.88123
  370.0      0.002703    295.24988    356.65860
  378.0      0.002646    295.26752    360.16974
  383.0      0.002611    295.28488    364.42252
  375.0      0.002667    295.30200    369.40991
  380.0      0.002632    295.31888    375.09808
  409.0      0.002445    295.33548    381.40826
  413.0      0.002421    295.35178    388.19678
  409.0      0.002445    295.36783    395.21741
  417.0      0.002398    295.38361    402.09232
  440.0      0.002273    295.39908    408.31995
  445.0      0.002247    295.41428    413.37918
  436.0      0.002294    295.42920    416.89966
  433.0      0.002309    295.44379    418.80176
  455.0      0.002198    295.45807    419.28165
  445.0      0.002247    295.47208    418.69052
  408.0      0.002451    295.48575    417.40851
  426.0      0.002347    295.49908    415.77768
  420.0      0.002381    295.51212    414.08173
  419.0      0.002387    295.52484    412.54575
  416.0      0.002404    295.53717    411.33871
  413.0      0.002421    295.54922    410.58365
  380.0      0.002632    295.56091    410.36584
  385.0      0.002597    295.57224    410.74731
  397.0      0.002519    295.58322    411.72220
  412.0      0.002427    295.59384    413.27582
  388.0      0.002577    295.60410    415.32391
  430.0      0.002326    295.61395    417.70984
  382.0      0.002618    295.62347    420.20740
  446.0      0.002242    295.63260    422.42648
  436.0      0.002294    295.64136    423.96933
  377.0      0.002653    295.64969    424.41150
  429.0      0.002331    295.65765    423.40985
  427.0      0.002342    295.66519    420.84024
  411.0      0.002433    295.67233    416.80234
  409.0      0.002445    295.67908    411.61920
  390.0      0.002564    295.68539    405.71991
  381.0      0.002625    295.69128    399.54691
  361.0      0.002770    295.69675    393.48749
  412.0      0.002427    295.70178    387.86142
  356.0      0.002809    295.70636    382.91425
  343.0      0.002915    295.71051    378.83002
  370.0      0.002703    295.71420    375.74628
  392.0      0.002551    295.71744    373.74673
  354.0      0.002825    295.72021    372.89331
  378.0      0.002646    295.72250    373.21216
  366.0      0.002732    295.72433    374.70221
  380.0      0.002632    295.72568    377.33173
  389.0      0.002571    295.72656    381.03665
  385.0      0.002597    295.72696    385.70956
  376.0      0.002660    295.72684    391.20108
  370.0      0.002703    295.72623    397.25940
  388.0      0.002577    295.72510    403.58325
  414.0      0.002415    295.72348    409.77481
  429.0      0.002331    295.72134    415.35944
  415.0      0.002410    295.71866    419.83209
  415.0      0.002410    295.71545    422.75046
  419.0      0.002387    295.71173    423.85516
  433.0      0.002309    295.70749    423.13968
  408.0      0.002451    295.70267    420.83069
  400.0      0.002500    295.69730    417.28488
  389.0      0.002571    295.69141    412.87274
  362.0      0.002762    295.68491    407.90048
  362.0      0.002762    295.67789    402.59875
  402.0      0.002488    295.67026    397.14200
  354.0      0.002825    295.66208    391.68369
  364.0      0.002747    295.65332    386.32083
  337.0      0.002967    295.64395    381.16278
  350.0      0.002857    295.63400    376.28323
  339.0      0.002950    295.62344    371.74161
  347.0      0.002882    295.61227    367.52618
  362.0      0.002762    295.60052    363.65195
  346.0      0.002890    295.58813    360.11810
  366.0      0.002732    295.57516    356.92099
  356.0      0.002809    295.56152    354.06961
  335.0      0.002985    295.54727    351.57538
  329.0      0.003040    295.53238    349.44781
  316.0      0.003165    295.51685    347.68927
  369.0      0.002710    295.50067    346.29147
  379.0      0.002639    295.48386    345.20944
  373.0      0.002681    295.46637    344.47214
  349.0      0.002865    295.44821    344.02026
  377.0      0.002653    295.42941    343.82034
  357.0      0.002801    295.40991    343.84128
  366.0      0.002732    295.38977    344.06317
  362.0      0.002762    295.36893    344.46933
  344.0      0.002907    295.34738    345.07452
  336.0      0.002976    295.32516    345.91144
  378.0      0.002646    295.30228    347.04526
  322.0      0.003106    295.27866    348.56671
  381.0      0.002625    295.25433    350.60254
  377.0      0.002653    295.22931    353.30966
  367.0      0.002725    295.20355    356.87241
  350.0      0.002857    295.17709    361.49454
  380.0      0.002632    295.14990    367.38568
  348.0      0.002874    295.12198    374.74228
  335.0      0.002985    295.09332    383.71796
  385.0      0.002597    295.06393    394.39209
  427.0      0.002342    295.03381    406.72220
  463.0      0.002160    295.00290    420.49814
  459.0      0.002179    294.97128    435.18738
  500.0      0.002000    294.93890    449.91571
  522.0      0.001916    294.90576    463.34003
  490.0      0.002041    294.87183    473.80255
  466.0      0.002146    294.83716    479.80164
  497.0      0.002012    294.80173    480.66397
  461.0      0.002169    294.76547    476.87347
  466.0      0.002146    294.72849    469.77328
  438.0      0.002283    294.69067    460.93472
  479.0      0.002088    294.65213    451.68484
  394.0      0.002538    294.61273    442.92648
  421.0      0.002375    294.57257    435.13480
  435.0      0.002299    294.53162    428.41156
  425.0      0.002353    294.48987    422.55765
  404.0      0.002475    294.44730    417.19244
  444.0      0.002252    294.40393    411.94189
  405.0      0.002469    294.35971    406.58722
  389.0      0.002571    294.31473    401.18799
  387.0      0.002584    294.26892    395.96350
  370.0      0.002703    294.22226    391.15732
  351.0      0.002849    294.17480    386.95108
  370.0      0.002703    294.12650    383.44308
  398.0      0.002513    294.07736    380.64771
  385.0      0.002597    294.02740    378.55765
  387.0      0.002584    293.97662    377.11633
  420.0      0.002381    293.92502    376.29102
  384.0      0.002604    293.87253    375.97391
  413.0      0.002421    293.81921    376.27567
  400.0      0.002500    293.76505    377.22711
  383.0      0.002611    293.71005    378.97293
  367.0      0.002725    293.65421    381.70877
  373.0      0.002681    293.59750    385.64758
  397.0      0.002519    293.53995    390.97195
  422.0      0.002370    293.48151    397.78726
  420.0      0.002381    293.42224    406.07010
  430.0      0.002326    293.36212    415.61139
  397.0      0.002519    293.30112    425.93954
  416.0      0.002404    293.23929    436.25851
  446.0      0.002242    293.17657    445.43622
  452.0      0.002212    293.11301    452.24170
  475.0      0.002105    293.04855    455.87216
  483.0      0.002070    292.98325    456.40256
  484.0      0.002066    292.91705    454.60513
  430.0      0.002326    292.85004    451.24783
  423.0      0.002364    292.78210    446.62741
  434.0      0.002304    292.71335    440.51886
  447.0      0.002237    292.64368    432.81955
  418.0      0.002392    292.57318    423.83246
  435.0      0.002299    292.50180    414.25946
  386.0      0.002591    292.42950    404.82843
  425.0      0.002353    292.35638    396.03253
  398.0      0.002513    292.28238    388.11011
  386.0      0.002591    292.20752    381.10092
  383.0      0.002611    292.13177    374.94232
  364.0      0.002747    292.05518    369.52646
  363.0      0.002755    291.97772    364.74646
  390.0      0.002564    291.89935    360.50797
  360.0      0.002778    291.82016    356.74051
  373.0      0.002681    291.74005    353.39371
  347.0      0.002882    291.65915    350.43579
  344.0      0.002907    291.57733    347.79871
  311.0      0.003215    291.49469    345.54794
  368.0      0.002717    291.41113    343.58997
  328.0      0.003049    291.32675    341.84323
  373.0      0.002681    291.24155    340.19464
  319.0      0.003135    291.15540    338.55856
  347.0      0.002882    291.06848    336.95761
  346.0      0.002890    290.98068    335.52484
  321.0      0.003115    290.89203    334.41522
  288.0      0.003472    290.80252    333.73709
  317.0      0.003155    290.71219    333.50793
  315.0      0.003175    290.62100    333.64719
  330.0      0.003030    290.52899    333.97900
  324.0      0.003086    290.43616    334.26978
  341.0      0.002933    290.34247    334.32034
  343.0      0.002915    290.24799    334.07477
  346.0      0.002890    290.15262    333.63062
  328.0      0.003049    290.05646    333.14362
  330.0      0.003030    289.95947    332.72171
  351.0      0.002849    289.86169    332.38007
  340.0      0.002941    289.76312    332.05353
  319.0      0.003135    289.66370    331.64319
  337.0      0.002967    289.56351    331.07675
  336.0      0.002976    289.46246    330.35519
  336.0      0.002976    289.36072    329.53043
  338.0      0.002959    289.25809    328.68741
  324.0      0.003086    289.15475    327.85266
  303.0      0.003300    289.05060    327.01248
  330.0      0.003030    288.94568    326.13629
  326.0      0.003067    288.84003    325.19040
  340.0      0.002941    288.73355    324.16409
  312.0      0.003205    288.62637    323.04968
  313.0      0.003195    288.51840    321.97781
  295.0      0.003390    288.40973    320.89038
  285.0      0.00351     288.30026    319.92688
  365.0      0.002740    288.19012    319.09537
  294.0      0.003401    288.07922    318.46655
  316.0      0.003165    287.96765    318.07330
  334.0      0.002994    287.85535    317.93628
  308.0      0.003247    287.74231    318.06503
  332.0      0.003012    287.62860    318.45895
  305.0      0.003279    287.51416    319.10687
  323.0      0.003096    287.39908    319.98636
  344.0      0.002907    287.28329    321.06326
  342.0      0.002924    287.16690    322.29099
  360.0      0.002778    287.04980    323.60733
  328.0      0.003049    286.93204    324.93701
  321.0      0.003115    286.81369    326.18344
  361.0      0.002770    286.69461    327.25049
  347.0      0.002882    286.57498    328.03641
  335.0      0.002985    286.45471    328.46063
  351.0      0.002849    286.33383    328.47192
  299.0      0.003344    286.21234    328.06107
  369.0      0.002710    286.09027    327.26416
  337.0      0.002967    285.96765    326.14951
  311.0      0.003215    285.84439    324.81042
  287.0      0.003484    285.72061    323.34213
  379.0      0.002639    285.59625    321.83395
  306.0      0.003268    285.47137    320.36429
  296.0      0.003378    285.34595    318.99911
  338.0      0.002959    285.22003    317.79520
  303.0      0.003300    285.09354    316.80191
  319.0      0.003135    284.96661    316.06229
  317.0      0.003155    284.83917    315.61249
  317.0      0.003155    284.71121    315.48105
  293.0      0.003413    284.58282    315.68866
  307.0      0.003257    284.45395    316.25558
  349.0      0.002865    284.32468    317.20679
  321.0      0.003115    284.19489    318.46024
  305.0      0.003279    284.06476    320.03525
  328.0      0.003049    283.93420    321.89407
  345.0      0.002899    283.80319    323.98355
  350.0      0.002857    283.67184    326.23282
  332.0      0.003012    283.54007    328.56876
  353.0      0.002833    283.40799    330.92783
  300.0      0.003333    283.27548    333.27185
  336.0      0.002976    283.14270    335.58444
  329.0      0.003040    283.00955    337.85931
  362.0      0.002762    282.87613    340.08368
  357.0      0.002801    282.74240    342.22833
  369.0      0.002710    282.60837    344.25113
  346.0      0.002890    282.47409    346.17520
  335.0      0.002985    282.33948    347.80710
  357.0      0.002801    282.20468    349.18051
  346.0      0.002890    282.06961    350.28140
  374.0      0.002674    281.93436    351.08633
  339.0      0.002950    281.79889    351.61429
  372.0      0.002688    281.66324    351.89487
  351.0      0.002849    281.52740    351.96411
  358.0      0.002793    281.39139    351.88193
  372.0      0.002688    281.25525    351.71811
  307.0      0.003257    281.11893    351.55225
  310.0      0.003226    280.98254    351.46524
  329.0      0.003040    280.84601    351.53064
  370.0      0.002703    280.70944    351.80515
  365.0      0.002740    280.57278    352.31873
  342.0      0.002924    280.43604    353.06952
  344.0      0.002907    280.29929    354.01318
  369.0      0.002710    280.16245    355.08514
  355.0      0.002817    280.02563    356.17017
  363.0      0.002755    279.88879    357.14111
  343.0      0.002915    279.75201    357.87091
  355.0      0.002817    279.61523    358.26740
  357.0      0.002801    279.47855    358.26755
  352.0      0.002841    279.34192    357.77731
  356.0      0.002809    279.20532    356.81778
  358.0      0.002793    279.06888    355.30408
  322.0      0.003106    278.93250    353.21909
  350.0      0.002857    278.79633    350.60431
  328.0      0.003049    278.66022    347.55933
  397.0      0.002519    278.52435    344.22137
  338.0      0.002959    278.38858    340.75748
  335.0      0.002985    278.25308    337.32095
  311.0      0.003215    278.11780    334.04230
  331.0      0.003021    277.98267    331.02289
  326.0      0.003067    277.84787    328.33783
  321.0      0.003115    277.71329    326.03912
  327.0      0.003058    277.57901    324.15857
  333.0      0.003003    277.44501    322.71658
  310.0      0.003226    277.31137    321.69464
  326.0      0.003067    277.17804    321.07852
  319.0      0.003135    277.04504    320.83292
  366.0      0.002732    276.91245    320.91663
  303.0      0.003300    276.78021    321.29343
  314.0      0.003185    276.64838    321.94159
  330.0      0.003030    276.51697    322.86728
  315.0      0.003175    276.38605    324.04489
  349.0      0.002865    276.25549    325.46356
  327.0      0.003058    276.12549    327.06082
  337.0      0.002967    275.99597    328.72729
  334.0      0.002994    275.86691    330.32593
  345.0      0.002899    275.73843    331.72073
  360.0      0.002778    275.61044    332.79288
  352.0      0.002841    275.48309    333.42303
  323.0      0.003096    275.35623    333.45703
  308.0      0.003247    275.23004    332.74393
  300.0      0.003333    275.10443    331.24503
  308.0      0.003247    274.97949    329.18237
  321.0      0.003115    274.85519    326.79257
  314.0      0.003185    274.73154    324.49496
  324.0      0.003086    274.60858    322.59067
  343.0      0.002915    274.48630    321.27322
  332.0      0.003012    274.36481    320.66815
  336.0      0.002976    274.24399    320.84351
  348.0      0.002874    274.12396    321.83115
  321.0      0.003115    274.00473    323.63110
  320.0      0.003125    273.88623    326.21872
  348.0      0.002874    273.76859    329.53110
  370.0      0.002703    273.65176    333.46713
  330.0      0.003030    273.53580    337.86185
  352.0      0.002841    273.42065    342.46677
  365.0      0.002740    273.30643    346.93344
  354.0      0.002825    273.19308    350.82309
  328.0      0.003049    273.08069    353.61572
  365.0      0.002740    272.96918    355.03998
  348.0      0.002874    272.85861    354.92285
  355.0      0.002817    272.74905    353.37619
  357.0      0.002801    272.64044    350.81970
  327.0      0.003058    272.53287    347.71503
  335.0      0.002985    272.42627    344.44553
  353.0      0.002833    272.32074    341.26358
  332.0      0.003012    272.21622    338.30231
  338.0      0.002959    272.11282    335.61517
  312.0      0.003205    272.01047    333.19797
  313.0      0.003195    271.90921    331.02872
  309.0      0.003236    271.80908    329.07217
  333.0      0.003003    271.71005    327.29147
  305.0      0.003279    271.61221    325.65198
  322.0      0.003106    271.51550    324.12262
  307.0      0.003257    271.42001    322.67856
  324.0      0.003086    271.32571    321.30179
  328.0      0.003049    271.23257    319.97964
  299.0      0.003344    271.14069    318.70660
  341.0      0.002933    271.05002    317.48077
  302.0      0.003311    270.96063    316.30536
  301.0      0.003322    270.87250    315.18311
  285.0      0.00351     270.78568    314.11884
  309.0      0.003236    270.70007    313.11670
  293.0      0.003413    270.61588    312.17902
  283.0      0.00353     270.53296    311.30319
  300.0      0.003333    270.45135    310.48929
  293.0      0.003413    270.37115    309.73380
  284.0      0.00352     270.29230    309.03452
  295.0      0.003390    270.21481    308.39093
  299.0      0.003344    270.13870    307.80344
  332.0      0.003012    270.06406    307.27686
  336.0      0.002976    269.99075    306.81647
  297.0      0.003367    269.91891    306.42819
  307.0      0.003257    269.84854    306.11679
  339.0      0.002950    269.77960    305.88687
  306.0      0.003268    269.71210    305.74261
  312.0      0.003205    269.64609    305.69141
  315.0      0.003175    269.58160    305.74603
  322.0      0.003106    269.51855    305.92624
  311.0      0.003215    269.45706    306.26233
  318.0      0.003145    269.39706    306.79111
  305.0      0.003279    269.33859    307.55606
  324.0      0.003086    269.28168    308.60181
  298.0      0.003356    269.22629    309.95221
  319.0      0.003135    269.17245    311.62009
  324.0      0.003086    269.12018    313.57422
  318.0      0.003145    269.06952    315.71848
  326.0      0.003067    269.02039    317.86484
  337.0      0.002967    268.97287    319.71616
  303.0      0.003300    268.92697    320.89966
  328.0      0.003049    268.88266    321.09167
  313.0      0.003195    268.83997    320.18475
  318.0      0.003145    268.79886    318.34271
  334.0      0.002994    268.75940    316.02054
  346.0      0.002890    268.72156    313.64484
  318.0      0.003145    268.68536    311.59818
  323.0      0.003096    268.65079    310.16110
  301.0      0.003322    268.61789    309.52704
  330.0      0.003030    268.58664    309.81772
  299.0      0.003344    268.55701    311.10931
  308.0      0.003247    268.52908    313.42999
  331.0      0.003021    268.50278    316.76114
  329.0      0.003040    268.47815    321.02924
  328.0      0.003049    268.45520    326.09161
  337.0      0.002967    268.43390    331.71393
  355.0      0.002817    268.41428    337.53909
  356.0      0.002809    268.39633    343.06183
  327.0      0.003058    268.38007    347.64612
  338.0      0.002959    268.36545    350.65048
  324.0      0.003086    268.35251    351.55496
  363.0      0.002755    268.34128    350.27408
  315.0      0.003175    268.33167    347.14014
  320.0      0.003125    268.32376    342.71735
  302.0      0.003311    268.31754    337.65738
  331.0      0.003021    268.31296    332.48901
  300.0      0.003333    268.31006    327.58197
  309.0      0.003236    268.30881    323.16003
  322.0      0.003106    268.30923    319.33881
  357.0      0.002801    268.31131    316.18909
  335.0      0.002985    268.31503    313.62326
  298.0      0.003356    268.32040    311.62579
  318.0      0.003145    268.32742    310.12274
  315.0      0.003175    268.33606    309.02936
  310.0      0.003226    268.34634    308.25632
  299.0      0.003344    268.35825    307.71469
  293.0      0.003413    268.37177    307.31989
  318.0      0.003145    268.38693    306.99234
  316.0      0.003165    268.40366    306.66077
  312.0      0.003205    268.42197    306.26489
  300.0      0.003333    268.44189    305.76169
  301.0      0.003322    268.46338    305.19019
  301.0      0.003322    268.48642    304.43262
  279.0      0.00358     268.51105    303.57031
  372.0      0.002688    268.53720    302.63971
  325.0      0.003077    268.56488    301.68253
  286.0      0.003497    268.59409    300.74054
  282.0      0.00355     268.62479    299.85410
  305.0      0.003279    268.65701    299.06158
  316.0      0.003165    268.69070    298.39807
  282.0      0.00355     268.72586    297.90060
  328.0      0.003049    268.76248    297.56747
  303.0      0.003300    268.80051    297.52283
  330.0      0.003030    268.84000    297.77786
  337.0      0.002967    268.88089    298.39294
  315.0      0.003175    268.92316    299.43860
  334.0      0.002994    268.96680    300.99496
  308.0      0.003247    269.01184    303.14896
  289.0      0.003460    269.05817    305.98892
  326.0      0.003067    269.10580    309.59613
  339.0      0.002950    269.15479    314.03473
  324.0      0.003086    269.20505    319.33817
  310.0      0.003226    269.25656    325.49301
  341.0      0.002933    269.30930    332.41309
  366.0      0.002732    269.36328    339.91129
  352.0      0.002841    269.41843    347.65338
  325.0      0.003077    269.47476    355.12405
  366.0      0.002732    269.53229    361.60229
  390.0      0.002564    269.59091    366.23315
  402.0      0.002488    269.65067    368.34634
  363.0      0.002755    269.71146    367.56778
  341.0      0.002933    269.77335    364.09070
  365.0      0.002740    269.83624    358.53201
  356.0      0.002809    269.90021    351.72577
  340.0      0.002941    269.96509    344.44144
  340.0      0.002941    270.03091    337.26904
  328.0      0.003049    270.09775    330.60349
  301.0      0.003322    270.16541    324.68100
  332.0      0.003012    270.23398    319.63062
  340.0      0.002941    270.30338    315.49115
  303.0      0.003300    270.37360    312.24466
  282.0      0.00355     270.44461    309.85886
  314.0      0.003185    270.51636    308.27454
  307.0      0.003257    270.58884    307.42636
  277.0      0.00361     270.66199    307.24780
  326.0      0.003067    270.73584    307.67270
  303.0      0.003300    270.81030    308.63174
  326.0      0.003067    270.88541    310.04041
  319.0      0.003135    270.96100    311.78546
  319.0      0.003135    271.03720    313.70947
  316.0      0.003165    271.11386    315.62033
  331.0      0.003021    271.19098    317.34439
  308.0      0.003247    271.26855    318.81708
  323.0      0.003096    271.34650    320.12991
  345.0      0.002899    271.42484    321.48926
  355.0      0.002817    271.50348    323.11346
  337.0      0.002967    271.58246    325.15680
  326.0      0.003067    271.66162    327.67566
  318.0      0.003145    271.74106    330.64462
  325.0      0.003077    271.82065    333.86472
  313.0      0.003195    271.90039    337.07809
  340.0      0.002941    271.98026    339.88663
  338.0      0.002959    272.06015    341.82474
  331.0      0.003021    272.14014    342.48627
  359.0      0.002786    272.22006    341.70267
  347.0      0.002882    272.29996    339.58258
  326.0      0.003067    272.37976    336.51999
  317.0      0.003155    272.45947    332.98727
  319.0      0.003135    272.53897    329.40891
  327.0      0.003058    272.61829    326.10156
  304.0      0.003289    272.69739    323.27295
  346.0      0.002890    272.77618    321.04498
  327.0      0.003058    272.85468    319.47824
  323.0      0.003096    272.93280    318.58691
  279.0      0.00358     273.01050    318.35318
  325.0      0.003077    273.08777    318.73376
  313.0      0.003195    273.16455    319.66736
  285.0      0.00351     273.24084    321.07767
  300.0      0.003333    273.31650    322.87701
  342.0      0.002924    273.39163    324.96515
  307.0      0.003257    273.46606    327.22888
  378.0      0.002646    273.53983    329.54178
  374.0      0.002674    273.61285    331.76224
  356.0      0.002809    273.68512    333.73953
  341.0      0.002933    273.75656    335.32504
  365.0      0.002740    273.82715    336.38898
  331.0      0.003021    273.89688    336.83859
  345.0      0.002899    273.96564    336.63547
  327.0      0.003058    274.03345    335.79901
  341.0      0.002933    274.10025    334.40228
  299.0      0.003344    274.16599    332.55316
  301.0      0.003322    274.23062    330.38220
  319.0      0.003135    274.29416    327.99817
  329.0      0.003040    274.35648    325.51740
  316.0      0.003165    274.41760    323.03210
  323.0      0.003096    274.47748    320.61649
  326.0      0.003067    274.53607    318.32681
  293.0      0.003413    274.59335    316.20499
  317.0      0.003155    274.64923    314.27985
  317.0      0.003155    274.70377    312.56693
  313.0      0.003195    274.75681    311.07278
  272.0      0.00368     274.80838    309.79022
  291.0      0.003436    274.85849    308.70300
  318.0      0.003145    274.90701    307.78232
  322.0      0.003106    274.95398    306.99417
  298.0      0.003356    274.99930    306.30756
  285.0      0.00351     275.04300    305.70392
  273.0      0.00366     275.08502    305.17990
  319.0      0.003135    275.12531    304.74268
  324.0      0.003086    275.16388    304.40103
  303.0      0.003300    275.20065    304.15967
  288.0      0.003472    275.23563    304.01843
  320.0      0.003125    275.26877    303.97330
  290.0      0.003448    275.30005    304.01620
  278.0      0.00360     275.32941    304.13815
  295.0      0.003390    275.35690    304.26489
  302.0      0.003311    275.38245    304.47305
  295.0      0.003390    275.40601    304.75128
  297.0      0.003367    275.42761    305.04938
  296.0      0.003378    275.44717    305.34830
  290.0      0.003448    275.46472    305.62967
  341.0      0.002933    275.48022    305.87234
  294.0      0.003401    275.49365    306.05649
  317.0      0.003155    275.50500    306.19116
  277.0      0.00361     275.51425    306.20029
  333.0      0.003003    275.52139    306.09772
  298.0      0.003356    275.52637    305.87766
  316.0      0.003165    275.52924    305.52649
  330.0      0.003030    275.52997    305.05389
  305.0      0.003279    275.52853    304.47223
  324.0      0.003086    275.52496    303.80209
  307.0      0.003257    275.51917    303.06940
  290.0      0.003448    275.51123    302.30310
  303.0      0.003300    275.50113    301.53250
  284.0      0.00352     275.48886    300.78470
  292.0      0.003425    275.47443    300.08511
  342.0      0.002924    275.45782    299.45544
  300.0      0.003333    275.43906    298.91388
  312.0      0.003205    275.41818    298.47522
  279.0      0.00358     275.39514    298.15280
  286.0      0.003497    275.36996    297.95544
  288.0      0.003472    275.34268    297.89093
  299.0      0.003344    275.31332    297.96353
  303.0      0.003300    275.28192    298.17545
  279.0      0.00358     275.24844    298.52591
  276.0      0.00362     275.21292    299.01205
  309.0      0.003236    275.17545    299.62643
  305.0      0.003279    275.13596    300.33707
  317.0      0.003155    275.09460    301.17462
  279.0      0.00358     275.05130    302.09879
  307.0      0.003257    275.00616    303.08603
  318.0      0.003145    274.95923    304.10803
  298.0      0.003356    274.91049    305.13150
  303.0      0.003300    274.86005    306.11896
  341.0      0.002933    274.80792    307.03195
  294.0      0.003401    274.75418    307.83438
  309.0      0.003236    274.69888    308.50360
  300.0      0.003333    274.64209    309.01071
  329.0      0.003040    274.58386    309.35703
  325.0      0.003077    274.52429    309.55042
  327.0      0.003058    274.46341    309.60751
  304.0      0.003289    274.40128    309.55038
  318.0      0.003145    274.33804    309.40247
  311.0      0.003215    274.27371    309.18588
  314.0      0.003185    274.20844    308.91968
  310.0      0.003226    274.14227    308.62006
  310.0      0.003226    274.07532    308.30133
  326.0      0.003067    274.00766    307.97745
  290.0      0.003448    273.93945    307.66199
  321.0      0.003115    273.87076    307.37085
  310.0      0.003226    273.80170    307.12189
  311.0      0.003215    273.73239    306.93777
  295.0      0.003390    273.66293    306.84470
  318.0      0.003145    273.59351    306.87314
  311.0      0.003215    273.52417    307.05963
  349.0      0.002865    273.45517    307.44824
  330.0      0.003030    273.38654    308.09027
  317.0      0.003155    273.31845    309.04739
  331.0      0.003021    273.25107    310.39182
  310.0      0.003226    273.18457    312.20602
  350.0      0.002857    273.11908    314.58163
  334.0      0.002994    273.05478    317.61847
  291.0      0.003436    272.99188    321.41998
  329.0      0.003040    272.93048    326.08823
  367.0      0.002725    272.87082    331.71628
  354.0      0.002825    272.81311    338.37595
  350.0      0.002857    272.75748    346.09937
  376.0      0.002660    272.70419    354.85660
  349.0      0.002865    272.65344    364.52213
  386.0      0.002591    272.60544    374.83575
  396.0      0.002525    272.56039    385.36475
  419.0      0.002387    272.51855    395.49796
  388.0      0.002577    272.48013    404.52325
  415.0      0.002410    272.44543    411.80579
  397.0      0.002519    272.41464    416.99561
  391.0      0.002558    272.38803    420.12610
  412.0      0.002427    272.36588    421.52051
  456.0      0.002193    272.34845    421.59378
  443.0      0.002257    272.33603    420.68985
  436.0      0.002294    272.32889    419.00583
  410.0      0.002439    272.32733    416.58887
  422.0      0.002370    272.33167    413.38370
  429.0      0.002331    272.34222    409.32617
  427.0      0.002342    272.35925    404.43652
  436.0      0.002294    272.38318    398.86005
  358.0      0.002793    272.41428    392.84973
  352.0      0.002841    272.45288    386.70920
  380.0      0.002632    272.49939    380.72995
  348.0      0.002874    272.55414    375.14670
  353.0      0.002833    272.61749    370.11331
  361.0      0.002770    272.68982    365.70337
  359.0      0.002786    272.77158    361.91751
  361.0      0.002770    272.86310    358.69775
  360.0      0.002778    272.96481    355.93939
  302.0      0.003311    273.07715    353.50195
  327.0      0.003058    273.20053    351.22833
  323.0      0.003096    273.33536    348.96262
  348.0      0.002874    273.48218    346.57813
  338.0      0.002959    273.64133    343.99753
  334.0      0.002994    273.81332    341.20276
  341.0      0.002933    273.99875    338.22824
  340.0      0.002941    274.19791    335.14081
  329.0      0.003040    274.41150    332.01993
  324.0      0.003086    274.63983    328.94019
  305.0      0.003279    274.88364    325.96439
  324.0      0.003086    275.14328    323.13907
  303.0      0.003300    275.41934    320.49579
  309.0      0.003236    275.71255    318.05481
  331.0      0.003021    276.02325    315.82565
  325.0      0.003077    276.35223    313.81155
  296.0      0.003378    276.69986    312.01300
  331.0      0.003021    277.06699    310.42636
  282.0      0.00355     277.45401    309.04758
  320.0      0.003125    277.86182    307.86993
  305.0      0.003279    278.29074    306.88568
  290.0      0.003448    278.74164    306.08585
  318.0      0.003145    279.21530    305.46063
  351.0      0.002849    279.71213    305.00098
  285.0      0.00351     280.23315    304.69916
  281.0      0.00356     280.77872    304.54877
  299.0      0.003344    281.34995    304.54608
  317.0      0.003155    281.94717    304.68726
  313.0      0.003195    282.57159    304.97141
  296.0      0.003378    283.22354    305.39627
  301.0      0.003322    283.90402    305.95984
  327.0      0.003058    284.61411    306.65817
  332.0      0.003012    285.35403    307.48361
  329.0      0.003040    286.12531    308.42429
  332.0      0.003012    286.92810    309.46155
  309.0      0.003236    287.76395    310.56918
  322.0      0.003106    288.63306    311.71237
  307.0      0.003257    289.53668    312.85223
  338.0      0.002959    290.47604    313.95209
  317.0      0.003155    291.45142    314.98441
  304.0      0.003289    292.46451    315.94443
  325.0      0.003077    293.51547    316.84961
  306.0      0.003268    294.60611    317.73920
  299.0      0.003344    295.73657    318.66464
  320.0     .            .            .
_pd_meas_number_of_points              3750
_pd_proc_number_of_points              3750

loop_
      _refln_index_h
      _refln_index_k
      _refln_index_l
      _refln_observed_status
      _refln_F_squared_meas
      _refln_F_squared_calc
      _refln_phase_calc
      _refln_d_spacing
      _gsas_i100_meas
   0   0   1 o  737.917   735.267    0.00    8.45290  56.65
   0   1   0 o  241.153   237.527   180.00   7.30990  18.49
   0   1  -1 o  45.694    42.518    180.00   6.67247   3.70
   1   0  -1 o  47.426    47.872    180.00   5.27151   1.64
   1  -1   0 o  285.475   287.877   180.00   5.30836  11.18
   1   0   0 o  1343.483  1344.396  180.00   5.40452  67.73
   0   1   1 o  140.272   128.763    0.00    4.82473   3.88
   1  -1  -1 o  45.456    38.840    180.00   4.58897   1.32
   0   1  -2 o  177.474   174.704   180.00   4.29543   3.63
   1  -1   1 o  15.921    19.913     0.00    4.40737   0.66
   0   0   2 o  304.601   303.605    0.00    4.22645   5.65
   1   0   1 o  25.039    26.290     0.00    4.06632   0.78
   1   0  -2 o  3338.554  3318.372   0.00    3.90059  55.01
   1   1  -1 o  45.453    47.099     0.00    4.01888   1.45
   0   2  -1 o  520.436   521.442   180.00   3.82485  14.79
   1   1   0 o  4246.807  4246.953   0.00    3.76853 100.00
   1  -2   0 o  66.953    70.601    180.00   3.67190   0.90
   0   2   0 o  888.944   878.950   180.00   3.65495  16.84
   1   1  -2 o  471.428   471.813    0.00    3.50488   7.99
   1  -2   1 o  28.793    27.287    180.00   3.53749   0.81
   1  -1  -2 o  5466.777  5460.534  180.00   3.38108  58.27
   0   2  -2 o  1260.678  1260.919  180.00   3.33623  24.99
   1  -1   2 o   2.916     2.873    180.00   3.23654   0.09
   1  -2  -1 o  38.615    36.545    180.00   3.22052   0.61
   0   1   2 o  6512.328  6493.729   0.00    3.24111  62.81
   0   2   1 o  44.217    47.556    180.00   3.02404   0.55
   0   1  -3 o  79.521    78.612    180.00   2.96269   0.69
   1   1   1 o  38.123    38.088     0.00    3.05846   0.61
   1   0   2 o  44.769    42.175     0.00    2.95256   0.52
   1  -2   2 o  188.580   189.317   180.00   2.96635   3.97
   1   0  -3 o  264.832   281.976    0.00    2.84604   2.11
   1   1  -3 o  104.349   105.855    0.00    2.78544   0.99
   0   0   3 o   0.521     0.486    180.00   2.81763   0.01
   2  -1  -1 o  465.871   464.264   180.00   2.88092   4.95
   2  -1   0 o  701.445   692.999   180.00   2.87797  10.32
   2   0  -1 o  60.029    53.547     0.00    2.81218   0.63
   1   2  -1 o  73.480    75.539    180.00   2.82536   1.12
   0   2  -3 o  518.949   512.917   180.00   2.67910   4.71
   1   2  -2 o  72.130    67.917     0.00    2.72657   0.82
   1  -2  -2 o  155.581   154.566   180.00   2.61127   1.30
   2   0  -2 o  674.160   668.861   180.00   2.63575   5.77
   1   2   0 o  156.940   155.813   180.00   2.63505   1.76
   2  -1  -2 o  51.565    52.162    180.00   2.59736   0.43
   2   0   0 o  53.131    51.312    180.00   2.70226   0.64
   1  -3   0 o  25.326    24.762     0.00    2.57960   0.15
   2  -2   0 o  404.638   398.631   180.00   2.65418   3.51
   1  -3   1 o  65.495    65.272     0.00    2.61917   0.54
   2  -2  -1 o  294.493   291.032   180.00   2.56534   2.01
   0   3  -1 o  455.623   447.124   180.00   2.56766   4.83
   2  -1   1 o  482.208   481.564   180.00   2.59088   7.16
   1  -1  -3 o  500.922   473.333   180.00   2.53627   2.35
   1  -1   3 o  47.213    48.653    180.00   2.44384   0.37
   0   3   0 o  940.360   933.312   180.00   2.43663   7.18
   0   2   2 o  1182.573  1186.332  180.00   2.41236   6.96
   1   1   2 o   0.216     0.210     0.00    2.41553   0.01
   1  -2   3 o  129.012   128.495   180.00   2.38792   1.28
   1   2  -3 o   0.983     0.985     0.00    2.41299   0.01
   2  -2   1 o  41.078    46.368    180.00   2.50046   0.53
   1  -3  -1 o  23.146    24.030     0.00    2.33907   0.14
   0   1   3 o  302.193   301.782    0.00    2.38759   1.44
   0   3  -2 o  742.020   739.265   180.00   2.47751   8.26
   1  -3   2 o   1.916     1.879    180.00   2.43067   0.02
   2   1  -1 o  443.611   447.114    0.00    2.42650   3.59
   2   1  -2 o  1600.653  1585.060   0.00    2.37634  12.28
   2   0  -3 o  14.924    15.344     0.00    2.29762   0.08
   2   0   1 o  153.403   154.343   180.00   2.38751   1.48
   1   2   1 o  70.850    79.731    180.00   2.28959   0.48
   0   1  -4 o  73.576    70.065    180.00   2.22692   0.33
   2  -2  -2 o  130.463   140.305   180.00   2.29449   0.79
   1   1  -4 o  500.123   488.154    0.00    2.21208   2.57
   1   0   3 o  164.270   172.193    0.00    2.25341   0.86
   2  -1  -3 o   0.062     0.044     0.00    2.21423   0.00
   1   0  -4 o  525.191   506.261    0.00    2.18645   2.18
   2   1   0 o  -0.022     0.043    180.00   2.29063   0.00
   0   2  -4 o  550.758   528.397   180.00   2.14772   2.47
   2  -3   0 o  29.195    26.577     0.00    2.23273   0.14
   0   3   1 o  168.429   166.176   180.00   2.16588   0.93
   0   3  -3 o   3.521     3.414     0.00    2.22416   0.02
   2   1  -3 o  607.136   588.661    0.00    2.17022   3.67
   2  -1   2 o  344.906   337.416   180.00   2.20754   3.26
   2  -2   2 o  353.272   339.287   180.00   2.20369   3.71
   0   0   4 o   0.076     0.081    180.00   2.11322   0.00
   2  -3  -1 o  37.967    34.758     0.00    2.12791   0.18
   2  -3   1 o  726.764   701.020    0.00    2.19087   4.95
   1   2  -4 o   3.382     4.007     0.00    2.05424   0.01
   1  -3   3 o  11.844    10.742     0.00    2.12846   0.11
   1  -2  -3 o  86.851    89.884    180.00   2.10873   0.35
   1   3  -1 o  20.157    21.051    180.00   2.10325   0.19
   1  -3  -2 o  22.314    22.814     0.00    2.02751   0.10
   1   3  -2 o  132.702   138.632   180.00   2.10795   1.10
   2   1   1 o  97.225    110.096    0.00    2.04413   0.56
   2   0   2 o  92.041    94.564    180.00   2.03316   0.57
   1  -1  -4 o  184.310   181.686    0.00    1.99431   0.48
   2   0  -4 o  155.621   147.519    0.00    1.95030   0.52
   1  -4   1 o  58.128    58.797     0.00    2.00377   0.26
   1   3   0 o  94.371    93.827    180.00   1.98008   0.56
   1  -2   4 o  399.182   405.781   180.00   1.94225   1.78
   2  -2  -3 o  155.622   159.474   180.00   1.97670   0.59
   1  -1   4 o  25.501    26.562    180.00   1.93382   0.10
   1  -4   0 o  388.825   378.084    0.00    1.94693   1.34
   2  -3   2 o  971.408   982.227    0.00    2.02415   8.01
   1   2   2 o  488.171   505.320    0.00    1.94078   2.05
   0   2   3 o  35.678    33.087    180.00   1.95250   0.12
   1   1   3 o  98.112    95.257     0.00    1.94677   0.40
   2   2  -2 o  166.430   169.369    0.00    2.00944   0.97
   2  -3  -2 o   4.102     4.011    180.00   1.92775   0.01
   0   3  -4 o  117.886   113.410    0.00    1.92675   0.50
   1   3  -3 o  307.162   300.019   180.00   1.99191   1.75
   2   1  -4 o  188.093   181.218    0.00    1.90502   0.79
   2   2  -1 o  331.085   326.840    0.00    1.99737   1.90
   3  -1  -1 o   6.054     5.397    180.00   1.95382   0.04
   0   4  -1 o  194.029   180.624    0.00    1.91590   0.94
   1  -4   2 o  23.232    21.148     0.00    1.95255   0.15
   0   3   2 o  117.842   108.896   180.00   1.87020   0.42
   3  -1  -2 o  62.143    59.542    180.00   1.89847   0.26
   2  -2   3 o  189.246   190.437    0.00    1.89018   1.20
   3  -2  -1 o  77.414    73.932     0.00    1.90360   0.31
   2   2  -3 o   0.031     0.012    180.00   1.91515   0.00
   2  -1  -4 o  987.730   951.880   180.00   1.86439   2.46
   0   1   4 o  90.687    87.222     0.00    1.87766   0.24
   1   1  -5 o  110.772   112.322    0.00    1.80238   0.34
   0   4  -2 o  750.229   733.360    0.00    1.91242   4.22
   3  -2   0 o  12.611    12.232     0.00    1.89590   0.07
   3  -1   0 o  89.060    88.420    180.00   1.90883   0.51
   0   4   0 o  15.172    15.488    180.00   1.82748   0.05
   2  -1   3 o  148.487   153.894   180.00   1.85881   0.76
   1  -4  -1 o  314.859   314.401    0.00    1.80610   1.06
   2   2   0 o  1245.370  1213.414   0.00    1.88426   5.90
   2  -4   0 o  631.861   655.378    0.00    1.83595   1.52
   1  -3   4 o   2.273     2.272    180.00   1.82513   0.01
   3   0  -2 o  117.009   121.124   180.00   1.85493   0.49
   3  -2  -2 o  36.712    35.387     0.00    1.82056   0.12
   3   0  -1 o  188.438   169.475   180.00   1.87191   0.86
   0   2  -5 o  23.762    23.254    180.00   1.76157   0.07
   0   1  -5 o  24.658    22.819    180.00   1.77511   0.06
   1   3   1 o  182.591   178.714   180.00   1.79016   0.70
   1   0   4 o  49.203    49.493     0.00    1.80437   0.14
   2  -4   1 o  133.573   136.648    0.00    1.84376   0.45
   1   0  -5 o  134.759   131.646    0.00    1.75983   0.33
   1   3  -4 o  1219.353  1221.999  180.00   1.80478   3.94
   1   2  -5 o  130.429   127.437   180.00   1.74028   0.32
   3  -1  -3 o  284.602   283.803   180.00   1.76516   0.86
   2  -3   3 o  209.641   215.355    0.00    1.80248   1.40
   2   1   2 o   3.173     2.773     0.00    1.77878   0.01
   0   4  -3 o  174.857   165.450    0.00    1.81848   0.93
   2  -4  -1 o  303.357   273.503    0.00    1.74828   0.81
   1  -4   3 o  66.101    64.342     0.00    1.81511   0.40
   3   0  -3 o  144.692   139.656   180.00   1.75717   0.49
   2   2  -4 o  23.498    21.547     0.00    1.75244   0.08
   1  -3  -3 o  13.254    13.755    180.00   1.73620   0.04
   3   0   0 o  27.758    29.427    180.00   1.80151   0.14
   3  -2   1 o  267.795   283.549    0.00    1.80058   1.56
   3  -3   0 o  920.693   911.596    0.00    1.76945   3.05
   3  -3  -1 o  592.294   526.790    0.00    1.74769   1.58
   3  -1   1 o  77.096    73.151    180.00   1.78192   0.42
   1  -2  -4 o  2166.547  2229.183  180.00   1.73787   4.31
   0   4   1 o  44.797    46.666    180.00   1.67973   0.12
   0   0   5 o  11.813    12.621     0.00    1.69058   0.03
   2  -4   2 o  262.605   265.805    0.00    1.76874   1.23
   2  -3  -3 o   0.031     0.124     0.00    1.70172   0.00
   2   0   3 o  73.164    69.130    180.00   1.72419   0.26
   2   2   1 o  200.337   210.007    0.00    1.71337   0.74
   2   0  -5 o  50.688    51.858     0.00    1.65664   0.11
   0   3  -5 o  10.247    10.449     0.00    1.65616   0.02
   2   1  -5 o  36.801    36.629     0.00    1.65122   0.11
   3  -2  -3 o  59.176    62.761     0.00    1.67731   0.15
   2  -2  -4 o  78.863    83.102     0.00    1.69054   0.15
   3   1  -2 o  183.191   192.535   180.00   1.71187   0.58
   3  -3  -2 o  335.210   345.235    0.00    1.65887   0.85
   3  -3   1 o   3.871     3.988    180.00   1.71656   0.01
   1  -4  -2 o  259.439   259.011    0.00    1.62801   0.70
   1   2   3 o  11.965    11.553     0.00    1.64798   0.03
   1   4  -1 o  20.045    20.512    180.00   1.65686   0.09
   1  -2   5 o  44.228    44.145    180.00   1.61628   0.11
   0   4  -4 o  65.274    71.138     0.00    1.66812   0.26
   3   1  -1 o   3.160     5.254     0.00    1.69947   0.01
   1   4  -2 o  356.236   348.795   180.00   1.68307   1.59
   1  -1  -5 o  52.240    50.718     0.00    1.63214   0.08
   3   1  -3 o   0.973     0.989    180.00   1.65697   0.00
   3   0  -4 o  651.685   643.135   180.00   1.61143   1.57
   2  -4  -2 o  84.905    83.604     0.00    1.61026   0.23
   0   3   3 o   2.141     2.075    180.00   1.60824   0.01
   2  -2   4 o  167.066   168.727    0.00    1.61827   0.58
   1  -1   5 o  153.850   136.296   180.00   1.59039   0.31
   1   3  -5 o  219.438   194.646   180.00   1.60133   0.44
   1  -4   4 o  83.179    79.207     0.00    1.63793   0.38
   1   1   4 o  65.156    64.208     0.00    1.61307   0.15
   3   0   1 o   5.033     5.526    180.00   1.66931   0.03
   2   3  -2 o  59.545    66.178    180.00   1.67681   0.25
   3  -1  -4 o  70.162    58.449    180.00   1.59633   0.15
   0   2   4 o  320.912   328.465    0.00    1.62056   0.57
   3  -2   2 o  490.275   498.990    0.00    1.65144   2.45
   1  -5   1 o   2.474     2.136     0.00    1.60174   0.01
   2   3  -1 o  90.051    84.418    180.00   1.64642   0.35
   1   3   2 o  571.254   526.068   180.00   1.58706   1.41
   2  -1  -5 o  151.553   139.768   180.00   1.58231   0.24
   2   2  -5 o   0.089     0.067    180.00   1.56827   0.00
   2  -4   3 o  54.800    52.673     0.00    1.63710   0.27
   1  -3   5 o  10.829     8.118     0.00    1.56621   0.03
   2   3  -3 o  239.862   222.417   180.00   1.64311   0.84
   1   4   0 o  40.094    33.113    180.00   1.57423   0.13
   2  -3   4 o  167.235   154.787    0.00    1.58212   0.68
   1   4  -3 o   0.053     0.047     0.00    1.64454   0.00
   2  -1   4 o  439.509   386.627   180.00   1.57792   1.18
   1  -5   0 o   5.051     4.820    180.00   1.55271   0.01
   3  -1   2 o  348.065   342.475   180.00   1.61498   1.43
   3   1   0 o   2.726     2.802     0.00    1.62386   0.01
   3   1  -4 o  29.441    28.874     0.00    1.55191   0.08
   3  -3   2 o  16.319    16.500     0.00    1.60674   0.09
   3  -4   0 o  100.463   94.971    180.00   1.58510   0.19
   1  -5   2 o  18.125    14.595     0.00    1.59563   0.05
   1   1  -6 o  135.912   126.554    0.00    1.50879   0.25
   2   3   0 o   4.135     2.934    180.00   1.56145   0.01
   3  -4  -1 o  129.411   137.931   180.00   1.54996   0.22
   0   4   2 o  47.444    45.027    180.00   1.51202   0.10
   0   1   5 o   4.510     5.224    180.00   1.54331   0.01
   3  -3  -3 o  233.191   296.699    0.00    1.52966   0.50
   2  -5   1 o   3.249     3.865    180.00   1.54780   0.01
   1   2  -6 o  520.321   575.704   180.00   1.48841   0.85
   2  -5   0 o   7.983     9.008     0.00    1.52467   0.01
   0   5  -1 o  86.487    98.624     0.00    1.52390   0.24
   3  -4   1 o  38.488    29.711    180.00   1.56606   0.10
   2   3  -4 o  18.047    14.273    180.00   1.55582   0.05
   2   1   3 o   3.344     4.036    180.00   1.54162   0.01
   2   2   2 o   7.333     9.726     0.00    1.52923   0.02
   0   2  -6 o   0.019     0.046    180.00   1.48135   0.00
   3  -2  -4 o   0.703     0.659     0.00    1.51242   0.00
   1   4  -4 o  47.537    44.216     0.00    1.55328   0.13
   0   5  -2 o  73.143    96.562     0.00    1.54055   0.24
   0   4  -5 o  49.358    43.556     0.00    1.50018   0.13
   1   0   5 o   0.922     0.829     0.00    1.49847   0.00
   0   1  -6 o  13.012    11.049    180.00   1.47273   0.02
   1  -3  -4 o   6.100     6.091     0.00    1.49369   0.01
   2  -3  -4 o   9.801    10.649     0.00    1.49146   0.02
   1   0  -6 o  190.229   172.243    0.00    1.46710   0.28
   1  -5   3 o  24.521    39.201     0.00    1.53620   0.08
   1  -5  -1 o   1.637     1.581     0.00    1.46211   0.00
   0   5   0 o  537.758   528.573    0.00    1.46198   1.12
   2  -5   2 o   5.552     5.929    180.00   1.52030   0.02
   2  -5  -1 o   0.359     0.357     0.00    1.45722   0.00
   3   0  -5 o  167.759   160.319   180.00   1.45199   0.28
   3   0   2 o  68.883    62.680    180.00   1.51171   0.21
   1  -4  -3 o  87.939    83.857     0.00    1.44939   0.16
   3  -4  -2 o  164.683   138.271    0.00    1.47043   0.29
   3   2  -2 o  124.545   147.945    0.00    1.52628   0.34
   1   4   1 o   1.520     1.506    180.00   1.45748   0.00
   2   1  -6 o  49.749    49.554     0.00    1.43447   0.09
   3   1   1 o   0.059     0.054     0.00    1.50719   0.00
   2  -4  -3 o  45.255    44.237     0.00    1.45533   0.10
   2   0   4 o   0.318     0.248    180.00   1.47628   0.00
   0   3  -6 o   0.002     0.002    180.00   1.43181   0.00
   3   2  -3 o  236.849   221.992    0.00    1.50412   0.60
   2  -4   4 o  51.481    58.617     0.00    1.48318   0.19
   0   5  -3 o  159.690   144.967    0.00    1.50741   0.52
   1  -4   5 o  214.905   215.574    0.00    1.45872   0.60
   3  -2   3 o   0.590     0.872     0.00    1.48595   0.01
   1  -2  -5 o  342.060   321.535   180.00   1.46597   0.42
   3  -4   2 o   4.157     3.388    180.00   1.49828   0.02
   3  -1  -5 o  116.384   110.658   180.00   1.42582   0.17
   2  -2  -5 o  22.929    22.677     0.00    1.45576   0.02
   1   3  -6 o  35.423    33.348    180.00   1.41289   0.05
   3   2  -1 o  37.473    31.030     0.00    1.49987   0.10
   2   3   1 o  11.996    11.707     0.00    1.44430   0.03
   2   0  -6 o   1.159     1.028     0.00    1.42302   0.00
   3   1  -5 o  160.464   145.229    0.00    1.42251   0.30
   4  -2  -1 o  486.923   489.788    0.00    1.46107   1.10
   4  -1  -2 o  75.496    71.221    180.00   1.45072   0.15
   3  -3   3 o  19.885    16.529     0.00    1.46912   0.08
   2   3  -5 o  141.371   141.287   180.00   1.43763   0.26
   4  -2  -2 o  243.190   239.444    0.00    1.44046   0.47
   3   2  -4 o  221.456   219.109    0.00    1.43927   0.49
   0   0   6 o  11.424    10.881     0.00    1.40882   0.02
   4  -1  -1 o  27.123    27.014    180.00   1.45571   0.06
   3  -1   3 o   1.881     1.845     0.00    1.44356   0.00
   2   2  -6 o  184.653   182.174    0.00    1.39272   0.29
   1   4  -5 o   0.014     0.014    180.00   1.43268   0.00
   1   2   4 o  10.066     9.242     0.00    1.41574   0.02
   1   3   3 o  167.030   153.126   180.00   1.40029   0.27
   2  -2   5 o  32.709    29.911     0.00    1.39780   0.06
   2  -5   3 o  176.018   165.523   180.00   1.44962   0.53
   1  -2   6 o  30.722    32.525    180.00   1.37556   0.04
   4  -1  -3 o   7.802     7.368    180.00   1.40525   0.01
   1  -5   4 o  77.880    76.571     0.00    1.43931   0.23
   4  -2   0 o  984.303   970.683    0.00    1.43898   2.53
   0   3   4 o  401.298   395.023   180.00   1.39300   0.54
   4  -3  -1 o   4.576     4.458    180.00   1.41081   0.01
   0   5   1 o  141.741   133.589    0.00    1.36960   0.24
   0   5  -4 o  69.243    69.817     0.00    1.43325   0.20
   2  -3   5 o  37.523    39.648     0.00    1.38781   0.09
   3  -3  -4 o  103.299   109.519    0.00    1.38761   0.16
   3   2   0 o   0.019     0.016    180.00   1.43185   0.00
   3  -5   0 o  240.966   227.279   180.00   1.39476   0.29
   4  -2  -3 o  50.726    55.045     0.00    1.38219   0.09
   2  -5  -2 o  11.577    11.288     0.00    1.36125   0.02
   1  -5  -2 o  143.725   139.160    0.00    1.34992   0.23
   4   0  -2 o  196.487   185.069   180.00   1.40609   0.39
   1  -1  -6 o  77.756    86.567     0.00    1.37706   0.08
   1  -3   6 o   8.223     7.933     0.00    1.35693   0.01
   4  -1   0 o   2.440     1.987     0.00    1.41899   0.01
   3  -4  -3 o  108.418   103.077    0.00    1.36496   0.17
   0   4   3 o   0.770     0.744    180.00   1.35039   0.00
   4  -3   0 o   0.887     0.844    180.00   1.40489   0.00
   4  -3  -2 o  262.268   292.842    0.00    1.37860   0.39
   3  -5   1 o  174.592   160.278   180.00   1.39546   0.28
   4   0  -3 o  194.597   220.685   180.00   1.37779   0.35
   0   2   5 o   5.182     5.803     0.00    1.37720   0.01
   1  -1   6 o  226.102   221.060   180.00   1.34680   0.27
   2   4  -2 o  193.489   187.722   180.00   1.41268   0.54
   1   5  -2 o  344.775   365.139    0.00    1.38887   0.89
   2  -1  -6 o  42.399    41.281    180.00   1.36195   0.04
   1   1   5 o  89.391    82.225     0.00    1.37002   0.12
   0   4  -6 o   5.124     5.251     0.00    1.33955   0.01
   2  -1   5 o   2.012     1.975     0.00    1.35852   0.00
   3  -5  -1 o  161.185   156.612   180.00   1.35763   0.20
   3  -4   3 o   4.921     4.287    180.00   1.39865   0.02
   2   4  -1 o  213.086   232.406   180.00   1.38067   0.53
   4   0  -1 o  199.530   177.078   180.00   1.39646   0.41
   3  -2  -5 o  48.639    46.855    180.00   1.35222   0.05
   1   5  -1 o  175.740   172.790    0.00    1.36093   0.39
   2   4  -3 o  285.827   267.708   180.00   1.40640   0.74
   3   1   2 o  30.708    33.251     0.00    1.37466   0.06
   2   2   3 o  26.440    25.680     0.00    1.35758   0.05
   1   4   2 o  30.134    27.246    180.00   1.32922   0.05
   3   2  -5 o  309.349   301.923    0.00    1.34660   0.53
   4  -1  -4 o   6.879     6.225    180.00   1.32964   0.01
   4  -2   1 o  36.788    41.270     0.00    1.37958   0.11
   3   0   3 o  142.045   134.449   180.00   1.35544   0.29
   2   1   4 o   1.121     1.120     0.00    1.34416   0.00
   1   5  -3 o  35.250    38.605     0.00    1.38027   0.10
   2  -4   5 o   0.926     0.878    180.00   1.33151   0.00
   1   1  -7 o   0.779     0.809    180.00   1.29236   0.00
   2   3  -6 o  399.432   401.564   180.00   1.31018   0.49
   3   0  -6 o  22.163    21.344    180.00   1.30020   0.03
   1   2  -7 o  117.110   124.030   180.00   1.29036   0.13
   1  -6   1 o  48.756    43.631    180.00   1.32695   0.07
   4   0  -4 o  62.545    59.539    180.00   1.31788   0.10
   4  -3  -3 o  148.516   146.457    0.00    1.31544   0.20
   2   4  -4 o  672.523   643.622   180.00   1.36329   1.39
   4  -3   1 o  45.160    44.318     0.00    1.36223   0.11
   3  -5   2 o  163.276   164.433   180.00   1.35956   0.35
   2  -5   4 o  85.708    82.755    180.00   1.35198   0.25
   3  -2   4 o  18.323    15.887     0.00    1.32792   0.05
   1  -6   2 o  13.879    14.013    180.00   1.33551   0.03
   0   5  -5 o  98.550    100.044    0.00    1.33449   0.21
   2   3   2 o  188.571   182.393    0.00    1.31692   0.31
   3   1  -6 o  83.913    90.209     0.00    1.28976   0.12
   2  -6   1 o  241.341   239.270   180.00   1.31522   0.27
   2  -4  -4 o   4.106     3.970     0.00    1.30564   0.01
   1  -6   0 o  35.594    37.783    180.00   1.28759   0.05
   1  -4   6 o  140.927   138.149    0.00    1.29624   0.24
   3   2   1 o  65.008    64.955     0.00    1.33751   0.12
   1   4  -6 o   0.386     0.372     0.00    1.30421   0.00
   4  -4  -1 o   1.022     0.886    180.00   1.32013   0.00
   3  -3   4 o  96.751    84.557     0.00    1.32770   0.26
   1   5   0 o   4.225     4.051     0.00    1.30254   0.01
   2  -3  -5 o   0.025     0.025    180.00   1.31108   0.00
   4  -1   1 o  226.610   220.242    0.00    1.34917   0.54
   3  -5  -2 o  290.967   309.493   180.00   1.29203   0.37
   2   4   0 o  100.608   96.149    180.00   1.31752   0.20
   1  -5   5 o  18.447    17.200     0.00    1.32491   0.04
   0   1   6 o   1.574     1.575    180.00   1.30851   0.00
   0   2  -7 o   0.973     0.910    180.00   1.27293   0.00
   4  -2  -4 o  26.271    25.100     0.00    1.29868   0.04
   2  -6   0 o  65.135    71.362    180.00   1.28980   0.07
   4   0   0 o  338.684   329.807   180.00   1.35113   0.69
   1  -4  -4 o  39.710    42.961     0.00    1.28805   0.05
   4  -4   0 o  79.076    68.894    180.00   1.32709   0.13
   1  -3  -5 o   1.384     1.306    180.00   1.29895   0.00
   0   5   2 o  22.694    19.208     0.00    1.26356   0.03
   3   3  -3 o  60.333    63.712     0.00    1.33963   0.12
   0   3  -7 o  16.468    16.345    180.00   1.25100   0.02
   2  -6   2 o  291.121   295.841   180.00   1.30958   0.42
   1   5  -4 o  20.365    19.828     0.00    1.33705   0.05
   3   3  -2 o  24.638    25.804     0.00    1.34263   0.05
   4   1  -3 o   5.836     5.835    180.00   1.30788   0.01
   0   1  -7 o   0.004     0.001     0.00    1.25714   0.00
   2   1  -7 o  37.507    35.681     0.00    1.25672   0.05
   4   1  -2 o  40.499    37.093    180.00   1.32007   0.07
   3  -1  -6 o  334.183   315.636   180.00   1.27066   0.31
   1   0   6 o  12.791    11.856     0.00    1.27874   0.01
   1   3  -7 o  19.477    19.455    180.00   1.25011   0.02
   4  -4  -2 o  222.801   205.857   180.00   1.28267   0.26
   1  -6   3 o  64.659    66.431    180.00   1.31149   0.13
   3   3  -4 o  71.303    68.083     0.00    1.30442   0.12
   2   0   5 o  21.284    19.367    180.00   1.28111   0.03
   1   0  -7 o  50.284    48.508     0.00    1.25561   0.05
   2   2  -7 o   5.830     6.276     0.00    1.23797   0.01
   3  -1   4 o  33.834    35.542     0.00    1.28635   0.06
   2  -5  -3 o   0.007     0.007    180.00   1.25353   0.00
   2   4  -5 o  36.981    39.729    180.00   1.29258   0.06
   3   3  -1 o   5.525     5.732     0.00    1.31280   0.01
   0   6  -2 o  15.872    14.846     0.00    1.28383   0.03
   4  -4   1 o  114.093   108.916   180.00   1.30212   0.23
   0   6  -1 o  29.991    25.030     0.00    1.26368   0.04
   3  -4   4 o   2.381     2.445    180.00   1.28576   0.01
   2  -2  -6 o  269.163   239.933   180.00   1.26814   0.21
   4   1  -4 o  22.926    19.264    180.00   1.26659   0.03
   3   2  -6 o  127.994   135.881    0.00    1.24208   0.17
   1  -5  -3 o  129.268   130.740    0.00    1.23303   0.16
   4   1  -1 o  113.875   113.926   180.00   1.30067   0.19
   2   0  -7 o   0.532     0.602     0.00    1.23913   0.00
   2  -6  -1 o  29.648    32.611    180.00   1.23834   0.03
   1  -2  -6 o   6.545     5.396    180.00   1.26237   0.01
   4  -1  -5 o  13.542    14.831    180.00   1.23763   0.01
   4  -2   2 o  53.301    51.518     0.00    1.29544   0.14
   3  -5   3 o  137.973   137.360   180.00   1.29480   0.33
   3  -4  -4 o  130.260   129.461    0.00    1.25101   0.16
   3  -3  -5 o  108.983   108.849    0.00    1.25066   0.11
   4  -3   2 o   1.037     1.143     0.00    1.29195   0.00
   1  -6  -1 o  28.440    26.315    180.00   1.22497   0.03
   1   3   4 o  15.381    16.824     0.00    1.23944   0.02
   0   6  -3 o   8.037     7.955     0.00    1.27495   0.01
   4   0  -5 o  52.884    58.387    180.00   1.23773   0.07
   4  -3  -4 o  116.954   117.691    0.00    1.23313   0.13
   1   5   1 o  33.067    30.392     0.00    1.22453   0.04
   2  -3   6 o  31.417    28.765     0.00    1.22453   0.05
   1   5  -5 o  29.649    26.177     0.00    1.26812   0.05
   2  -6   3 o  408.483   421.043   180.00   1.27405   0.72
   4   0   1 o  184.276   166.292   180.00   1.27957   0.34
   2  -2   6 o   1.445     1.252     0.00    1.22192   0.00
   3   3  -5 o   2.788     2.842     0.00    1.24400   0.00
   2   4   1 o  36.849    38.991    180.00   1.23507   0.06
   3   3   0 o  17.180    16.887     0.00    1.25618   0.03
   0   6   0 o   0.528     0.479    180.00   1.21832   0.00
   1   2   5 o  22.279    22.281     0.00    1.23313   0.02
   4  -4  -3 o  226.488   198.351   180.00   1.22188   0.24
   3   1   3 o  10.370    10.493     0.00    1.24404   0.01
   2  -5   5 o  352.028   358.040   180.00   1.24389   0.77
   0   5  -6 o   3.142     3.028     0.00    1.22699   0.01
   4  -1   2 o  546.401   512.395    0.00    1.25979   1.10
   3  -5  -3 o  202.248   209.530   180.00   1.20955   0.24
   3  -6   0 o  100.284   90.556    180.00   1.22397   0.08
   0   0   7 o  12.911    13.148     0.00    1.20756   0.01
   0   4   4 o  17.587    17.403     0.00    1.20618   0.02
   1  -6   4 o   1.126     0.993    180.00   1.25977   0.00
   0   3   5 o  54.050    46.293    180.00   1.21983   0.05
   3  -6   1 o  14.020    14.284    180.00   1.23395   0.01
   1   4   3 o  41.871    39.610    180.00   1.20455   0.05
   4  -2  -5 o  94.842    86.978     0.00    1.20352   0.09
   3   2   2 o  47.881    46.727     0.00    1.23258   0.07
   3  -2  -6 o  12.594    13.059     0.00    1.20859   0.01
   1  -5   6 o  110.478   114.908    0.00    1.20857   0.17
   4   1   0 o  99.695    92.674    180.00   1.25358   0.15
   4  -4   2 o  215.269   220.586   180.00   1.25023   0.47
   4   1  -5 o   6.134     5.626    180.00   1.20380   0.01
   4  -5   0 o  191.834   176.459   180.00   1.22501   0.20
   4  -5  -1 o  95.444    100.322   180.00   1.21033   0.09
   2   2   4 o   0.600     0.616    180.00   1.20777   0.00
   3   0   4 o  400.238   392.809   180.00   1.21356   0.55
   2   4  -6 o   0.484     0.486     0.00    1.20649   0.00
   0   6  -4 o   8.808    10.213    180.00   1.23876   0.02
   3  -6   2 o  23.683    20.187    180.00   1.21808   0.03
   2   5  -2 o  183.713   198.213   180.00   1.20918   0.32
   4  -5   1 o  159.473   153.680   180.00   1.21436   0.21
   4   2  -3 o  129.247   129.525    0.00    1.21281   0.17
   3  -5   4 o  178.698   179.522   180.00   1.21273   0.39
   2  -6   4 o  478.362   453.804   180.00   1.21534   0.89
   4  -3   3 o   5.315     5.378    180.00   1.20620   0.01
   2   5  -3 o  31.697    30.652     0.00    1.21430   0.06
   4   2  -2 o  81.608    80.167     0.00    1.21325   0.11
   4  -2   3 o  68.294    59.130     0.00    1.20008   0.13
_reflns_number_total                   461
_reflns_limit_h_min                    0
_reflns_limit_h_max                    4
_reflns_limit_k_min                    -6
_reflns_limit_k_max                    6
_reflns_limit_l_min                    -7
_reflns_limit_l_max                    7
_reflns_d_resolution_high              1.200
_reflns_d_resolution_low               8.453
#
